# Supplementary material for: LncRNA GAS5 Regulates Myometrial Cell Contractions in an m6A-Dependent Manner
Source: Function (Oxf). 2025 Mar 7;6(2):zqaf009. doi: 10.1093/function/zqaf009 (PMC11931615; doi:10.1093/function/zqaf009)
Supplement: zqaf009_Supplemental_Files [file zqaf009_supplemental_files.zip]

Archive with 7 entries (7 files):
- Figure S1.jpg
- Figure S2.jpg
- Table S1.doc
- Table S2.docx
- table S3.docx
- Table S4.xlsx
- Table S5.docx
