# Supplementary material for: LncRNA GAS5 Regulates Myometrial Cell Contractions in an m6A-Dependent Manner
Source: Function (Oxf). 2025 Mar 7;6(2):zqaf009. doi: 10.1093/function/zqaf009 (PMC11931615; doi:10.1093/function/zqaf009)
Supplement: zqaf009_Supplemental_Files [file zqaf009_supplemental_files.zip › Table S4.xlsx]

## Sheet: sheet1
AccID	GeneSymbol	log2FC	FoldChange	Pvalue	FDR	Style	IL2	IL3	IL4	IL5	NIL1	NIL2	NIL3	NIL4	NIL5	ExonLength	GeneAnno	GeneType	Location(GRCh38.p13)	Strand
ENSG00000287561		6.30965	79.3223	5.42249e-06	4.98482e-05	up	4	4	5	33	0	0	0	0	0	715	novel transcript	lncRNA	20:2206683-2207397	-
ENSG00000218565		6.00997	64.4438	0.000512442	0.00255325	up	5	0	5	27	0	0	0	0	0	1473	DnaJ (Hsp40) homolog, subfamily C, member 7 (DNAJC7) pseudogene	processed_pseudogene	6:139338018-139339580	+
ENSG00000253796		5.53509	46.3691	1.64564e-05	0.000130496	up	3	6	12	5	0	0	0	0	0	481	novel transcript	lncRNA	8:108871128-109063417	-
ENSG00000230257	NFE4	5.35482	40.9225	3.17057e-05	0.000231637	up	2	7	11	55	1	0	0	0	2	1072	nuclear factor, erythroid 4 [Source:HGNC Symbol;Acc:HGNC:29902]	lncRNA	7:102973522-102988856	+
ENSG00000231412		5.29955	39.3842	0.00596126	0.0204469	up	1	25	1	153	0	0	1	0	7	301	novel transcript	lncRNA	19:43329295-43331430	-
ENSG00000284690	CD300H	5.24708	37.9777	3.95445e-07	5.05369e-06	up	8	8	42	138	0	2	3	3	0	606	CD300H molecule (gene/pseudogene) [Source:HGNC Symbol;Acc:HGNC:52292]	polymorphic_pseudogene	17:74560701-74567343	-
ENSG00000287535		5.17952	36.2403	0.0104639	0.0324046	up	0	1	17	2	0	0	0	0	0	1595	novel transcript	lncRNA	8:41566858-41568641	+
ENSG00000254789		5.06415	33.4549	0.00935206	0.0295108	up	0	20	2	194	0	0	1	2	8	727	novel transcript	lncRNA	11:15571817-15622447	-
ENSG00000175746	C15orf54	4.94269	30.7537	0.0128374	0.038389	up	0	1	3	14	0	0	0	0	0	3078	chromosome 15 putative open reading frame 54 [Source:HGNC Symbol;Acc:HGNC:33797]	lncRNA	15:39250684-39254845	+
ENSG00000228863		4.90449	29.9502	0.00179059	0.00747274	up	0	4	6	16	0	0	0	0	1	1464	novel transcript, antisense to CD48	lncRNA	1:160670778-160699761	+
ENSG00000231971	CT69	4.89578	29.7698	0.000331708	0.00175918	up	10	4	9	1	0	0	0	0	1	1360	cancer/testis associated transcript 69 [Source:HGNC Symbol;Acc:HGNC:37196]	lncRNA	6:134428239-134520585	-
ENSG00000177112	IRAG1-AS1	4.83428	28.5275	0.000263497	0.00144171	up	0	18	2	158	1	0	2	3	4	643	IRAG1 antisense RNA 1 [Source:HGNC Symbol;Acc:HGNC:43434]	lncRNA	11:10541258-10599936	+
ENSG00000249309		4.80028	27.863	0.00104723	0.00470712	up	1	4	4	7	0	0	0	0	0	521	novel transcript	lncRNA	4:153720327-153727722	+
ENSG00000227467	LINC01537	4.73939	26.7115	0.00994976	0.0310685	up	3	0	4	8	0	0	0	0	0	2450	long intergenic non-protein coding RNA 1537 [Source:HGNC Symbol;Acc:HGNC:51301]	lncRNA	11:72570660-72573229	+
ENSG00000286236		4.71529	26.269	0.00458596	0.0164373	up	1	1	1	20	0	0	0	0	1	1034	novel transcript, sense intronic to FPR1	lncRNA	19:51771311-51773169	-
ENSG00000225873	C3orf86	4.64947	25.0975	3.67215e-06	3.5548e-05	up	6	26	8	162	1	0	4	3	5	496	chromosome 3 putative open reading frame 86 [Source:HGNC Symbol;Acc:HGNC:44570]	transcribed_unitary_pseudogene	3:44421127-44439946	-
ENSG00000272428		4.59703	24.2015	0.00390036	0.0143558	up	7	1	3	2	0	0	0	0	0	391	novel transcript	lncRNA	6:133540784-133541174	+
ENSG00000251139		4.4444	21.772	0.00303967	0.0116309	up	1	5	1	12	0	0	0	1	0	628	novel transcript, antisense to ACSL1	lncRNA	4:184813619-184821300	+
ENSG00000271216	LINC01050	4.33249	20.1469	0.00138003	0.00597659	up	3	1	3	31	1	1	0	0	1	1927	long intergenic non-protein coding RNA 1050 [Source:HGNC Symbol;Acc:HGNC:49044]	lncRNA	13:42810366-42814897	-
ENSG00000257336	PRELID2P1	4.33218	20.1426	0.000747729	0.00353738	up	4	5	2	6	1	0	0	0	0	301	PRELI domain containing 2 pseudogene 1 [Source:HGNC Symbol;Acc:HGNC:43892]	processed_pseudogene	12:68957377-68957677	-
ENSG00000281162	LINC01127	4.30188	19.724	0.000571024	0.00281167	up	1	21	7	124	3	1	0	0	9	3727	long intergenic non-protein coding RNA 1127 [Source:HGNC Symbol;Acc:HGNC:49292]	lncRNA	2:101962056-101987167	+
ENSG00000251230	MIR3945HG	4.15302	17.7903	3.22429e-08	5.44736e-07	up	8	20	24	70	3	1	1	3	3	760	MIR3945 host gene [Source:HGNC Symbol;Acc:HGNC:52002]	lncRNA	4:184844554-184855751	-
ENSG00000266970	SOCS3-DT	4.14025	17.6335	2.69759e-11	9.79713e-10	up	15	34	68	122	4	3	6	3	6	777	SOCS3 divergent transcript [Source:HGNC Symbol;Acc:HGNC:52799]	lncRNA	17:78360453-78373911	+
ENSG00000248323	LUCAT1	4.11265	17.2994	7.75545e-09	1.5435e-07	up	22	63	96	312	10	1	9	8	19	1357	lung cancer associated transcript 1 [Source:HGNC Symbol;Acc:HGNC:48498]	lncRNA	5:91054834-91314547	-
ENSG00000274156		4.10149	17.1661	0.00349004	0.0131111	up	5	1	5	3	0	0	0	0	1	523	novel transcript	lncRNA	12:50934942-50935464	-
ENSG00000256633	PDE2A-AS2	3.94158	15.3651	9.91092e-09	1.92058e-07	up	15	14	23	41	0	1	2	3	4	664	PDE2A antisense RNA 2 [Source:HGNC Symbol;Acc:HGNC:40434]	lncRNA	11:72584572-72587979	+
ENSG00000276523		3.92099	15.1473	0.0086769	0.0278096	up	2	8	1	2	0	0	1	0	0	501	novel transcript, antisense to GABARAPL2	lncRNA	16:75572185-75572685	-
ENSG00000231236		3.89579	14.885	0.00665499	0.0223574	up	3	1	14	7	0	0	0	0	3	2603	novel transcript	lncRNA	21:27358885-27448579	-
ENSG00000226702	MIR217HG	3.88636	14.7881	0.0119671	0.0362544	up	2	1	2	14	0	0	0	2	0	900	MIR217 host gene [Source:HGNC Symbol;Acc:HGNC:50537]	lncRNA	2:55963191-56047326	-
ENSG00000243071		3.86787	14.5997	0.00905452	0.0287737	up	8	3	0	7	0	1	0	0	1	480	ribosomal protein L21 (RPL21) pseudogene	processed_pseudogene	12:76660405-76660884	+
ENSG00000256948		3.82575	14.1797	0.00330557	0.012516	up	4	10	1	35	0	0	0	1	5	586	novel transcript	lncRNA	12:106524-111850	-
ENSG00000288575		3.81325	14.0573	0.000599872	0.00293208	up	19	2	3	9	1	1	0	1	1	2719	novel transcript	lncRNA	9:86751297-86758347	+
ENSG00000224397	PELATON	3.69507	12.9517	3.31915e-07	4.31671e-06	up	155	564	303	2347	67	46	15	112	183	1820	plaque enriched lncRNA in atherosclerotic and inflammatory bowel macrophage regulation [Source:HGNC Symbol;Acc:HGNC:50328]	lncRNA	20:50247643-50283250	+
ENSG00000223784	LINP1	3.69181	12.9225	0.0135165	0.0400673	up	2	2	1	6	0	0	0	0	1	1243	lncRNA in non-homologous end joining pathway 1 [Source:HGNC Symbol;Acc:HGNC:53170]	lncRNA	10:6709530-6740532	+
ENSG00000260078		3.62439	12.3324	2.04937e-05	0.000158337	up	5	20	23	132	2	2	3	5	12	1218	M-phase phosphoprotein 10 (U3 small nucleolar ribonucleoprotein) (MPHOSPH10) pseudogene	transcribed_unprocessed_pseudogene	16:53364982-53373083	-
ENSG00000255084		3.58458	11.9968	0.000936714	0.00428158	up	4	8	5	5	1	1	0	0	1	717	novel transcript	lncRNA	11:78533176-78558565	+
ENSG00000285103		3.43579	10.8212	0.0008521	0.00395346	up	5	0	42	53	4	3	4	1	3	8600	novel transcript	lncRNA	9:27529085-27543902	+
ENSG00000273797		3.41296	10.6513	0.012698	0.0380422	up	6	4	2	1	0	1	0	1	0	527	novel transcript, sense intronic to KIAA0247	lncRNA	14:69617122-69617648	+
ENSG00000273211		3.28929	9.77629	0.0131488	0.039188	up	5	3	2	2	1	0	1	0	0	479	novel transcript, antisense to ARIH2	lncRNA	3:48985485-48985963	-
ENSG00000261327		3.26357	9.60354	5.69549e-05	0.000385628	up	11	15	8	40	1	3	2	6	0	2066	novel transcript	lncRNA	16:88177298-88186929	-
ENSG00000236453		3.18951	9.12299	0.00511954	0.0180439	up	9	4	1	8	2	1	0	0	1	639	novel transcript	lncRNA	7:94022833-94066661	+
ENSG00000233912		3.15697	8.91955	0.00605757	0.0207174	up	10	4	1	6	1	0	2	0	1	672	novel transcript, antisense to ARL8B	lncRNA	3:5156905-5187329	-
ENSG00000267076	MIX23P3	3.15533	8.90942	0.00843484	0.0272176	up	6	6	2	2	0	1	1	0	1	430	MIX23 pseudogene 3 [Source:HGNC Symbol;Acc:HGNC:45026]	processed_pseudogene	18:12211378-12211807	+
ENSG00000274092		3.14728	8.85981	0.000644617	0.00311091	up	6	4	9	18	0	0	3	1	3	715	novel transcript, antisense to IL4R	lncRNA	16:27313387-27314101	-
ENSG00000179219	LINC00311	3.14099	8.82129	0.013773	0.0406638	up	5	6	4	1	0	0	2	1	0	1566	long intergenic non-protein coding RNA 311 [Source:HGNC Symbol;Acc:HGNC:28312]	lncRNA	16:85282958-85285963	+
ENSG00000275210		3.09467	8.54258	0.00122737	0.00540982	up	6	8	19	58	11	0	1	2	3	1734	novel transcript	lncRNA	19:54308915-54337168	-
ENSG00000226051	ZNF503-AS1	3.08552	8.48854	0.0156444	0.0451589	up	6	2	5	25	6	1	0	0	0	1549	ZNF503 antisense RNA 1 [Source:HGNC Symbol;Acc:HGNC:27370]	lncRNA	10:75243568-75373500	+
ENSG00000233966	UBE2SP1	3.08437	8.48182	0.00387546	0.0142772	up	4	3	4	10	2	0	1	1	0	669	ubiquitin conjugating enzyme E2 S pseudogene 1 [Source:HGNC Symbol;Acc:HGNC:30864]	processed_pseudogene	17:15704232-15704900	-
ENSG00000268729		3.05725	8.32383	0.00632496	0.0214568	up	5	3	2	11	1	2	0	1	0	359	novel transcript, antisense to BRSK1	lncRNA	19:55312029-55312495	-
ENSG00000272087		3.02487	8.1391	1.55093e-05	0.000123953	up	35	11	22	25	4	3	2	0	11	649	novel transcript	lncRNA	3:158693120-158693768	-
ENSG00000233532	LINC00460	3.00516	8.02865	0.00225251	0.00907079	up	11	4	2	16	0	1	1	1	4	2124	long intergenic non-protein coding RNA 460 [Source:HGNC Symbol;Acc:HGNC:42809]	lncRNA	13:106374477-106384315	+
ENSG00000270983		2.9208	7.57265	0.00633623	0.0214778	up	3	3	5	8	1	2	0	1	0	337	ubiquitin-like modifier activating enzyme 2 (UBA2) pseudogene	processed_pseudogene	6:142062717-142063053	+
ENSG00000220793	RPL21P119	2.91892	7.56279	0.000588888	0.00288898	up	10	9	3	10	3	1	1	0	2	480	ribosomal protein L21 pseudogene 119 [Source:HGNC Symbol;Acc:HGNC:35614]	processed_pseudogene	16:9156402-9156881	-
ENSG00000258476	LINC02207	2.89895	7.45885	0.00804466	0.026208	up	14	17	1	45	3	0	10	0	4	1432	long intergenic non-protein coding RNA 2207 [Source:HGNC Symbol;Acc:HGNC:53073]	lncRNA	15:93835490-93878822	+
ENSG00000234498	RPL13AP20	2.88477	7.38589	0.0115775	0.0352744	up	8	6	2	2	0	1	1	2	0	609	ribosomal protein L13a pseudogene 20 [Source:HGNC Symbol;Acc:HGNC:35709]	processed_pseudogene	12:12875499-12876107	+
ENSG00000229644	NAMPTP1	2.87496	7.33581	8.4233e-07	9.91072e-06	up	166	209	873	1727	162	88	85	118	209	2514	nicotinamide phosphoribosyltransferase pseudogene 1 [Source:HGNC Symbol;Acc:HGNC:17633]	processed_pseudogene	10:36521721-36524234	-
ENSG00000136315		2.84577	7.18891	0.00132779	0.00579262	up	17	13	1	47	3	5	1	6	2	337	novel transcript	lncRNA	14:20919361-20920299	+
ENSG00000267174		2.83548	7.13782	3.145e-05	0.000230163	up	18	37	19	83	2	5	8	2	20	655	novel transcript	lncRNA	19:11300777-11324441	-
ENSG00000123009	NME2P1	2.81157	7.02046	0.00105758	0.00474768	up	12	7	5	5	1	1	0	2	3	414	NME2 pseudogene 1 [Source:HGNC Symbol;Acc:HGNC:31358]	processed_pseudogene	12:120282303-120282716	+
ENSG00000250274		2.8089	7.0075	0.00647477	0.0218503	up	2	4	11	19	2	4	2	0	0	2272	novel transcript	lncRNA	5:170308701-170312806	-
ENSG00000130600	H19	2.8044	6.98567	0.00241655	0.00960279	up	137	1328	1577	108	108	144	24	147	335	989	H19 imprinted maternally expressed transcript [Source:HGNC Symbol;Acc:HGNC:4713]	lncRNA	11:1995176-2001470	-
ENSG00000206228	HNRNPA1P4	2.78795	6.90646	0.000392077	0.00202928	up	8	5	18	19	5	2	0	1	4	756	heterogeneous nuclear ribonucleoprotein A1 pseudogene 4 [Source:HGNC Symbol;Acc:HGNC:32234]	processed_pseudogene	8:82291624-82292379	-
ENSG00000243829		2.78734	6.90354	0.00072292	0.00343772	up	6	11	7	5	2	0	1	1	3	584	ribosomal protein S9 (RPS9) pseudogene	processed_pseudogene	19:49719498-49720081	-
ENSG00000253214		2.78122	6.87435	0.0142609	0.0418268	up	3	5	4	23	6	1	0	0	1	1486	novel transcript	lncRNA	8:81149107-81165266	+
ENSG00000226396		2.71735	6.57665	0.000699486	0.00334547	up	11	13	24	3	3	2	0	4	4	455	ribosomal protein S14 (RPS14) pseudogene	processed_pseudogene	1:19608114-19608568	+
ENSG00000184106	TREML3P	2.69829	6.4903	0.000467622	0.00236077	up	7	10	3	20	1	2	2	2	3	501	triggering receptor expressed on myeloid cells like 3, pseudogene [Source:HGNC Symbol;Acc:HGNC:30806]	transcribed_unprocessed_pseudogene	6:41208713-41217947	-
ENSG00000227066		2.69507	6.47585	0.00449708	0.0161648	up	26	2	17	7	1	2	0	6	5	1250	novel transcript	lncRNA	1:20154171-20160568	+
ENSG00000226091	LINC00937	2.69467	6.47404	0.00969314	0.0303615	up	2	18	8	48	8	0	5	0	6	3033	long intergenic non-protein coding RNA 937 [Source:HGNC Symbol;Acc:HGNC:48629]	lncRNA	12:8295986-8396803	-
ENSG00000272841	MAP3K4-AS1	2.67601	6.39088	6.87131e-20	1.95649e-17	up	441	461	316	773	100	57	93	106	161	2025	MAP3K4 antisense RNA 1 [Source:HGNC Symbol;Acc:HGNC:55048]	lncRNA	6:160990318-160992342	-
ENSG00000226986	PRELID1P5	2.63865	6.22747	0.000903689	0.00414928	up	13	20	8	14	3	6	5	0	0	659	PRELID1 pseudogene 5 [Source:HGNC Symbol;Acc:HGNC:54770]	processed_pseudogene	1:211207239-211207897	+
ENSG00000267493	CIRBP-AS1	2.62611	6.17358	0.0102749	0.0319246	up	7	4	6	19	1	6	0	2	0	1356	CIRBP antisense RNA 1 [Source:HGNC Symbol;Acc:HGNC:28588]	lncRNA	19:1267471-1270260	-
ENSG00000212994	RPS26P6	2.62584	6.17245	0.000216862	0.00121647	up	13	7	10	7	1	3	3	1	2	348	ribosomal protein S26 pseudogene 6 [Source:HGNC Symbol;Acc:HGNC:31090]	processed_pseudogene	8:100895771-100896118	+
ENSG00000236438	FAM157A	2.62328	6.1615	0.0107114	0.032998	up	0	11	16	148	5	12	6	6	16	405	family with sequence similarity 157 member A [Source:HGNC Symbol;Acc:HGNC:34079]	transcribed_unprocessed_pseudogene	3:198153287-198222513	+
ENSG00000250519		2.61907	6.14354	9.92108e-16	1.23177e-13	up	198	154	154	108	41	43	27	29	24	1129	novel transcript	lncRNA	11:94185439-94282203	+
ENSG00000287287		2.59469	6.04061	0.00142308	0.0061344	up	26	84	9	4	4	10	3	10	5	663	novel transcript, antisense to RUSC2	lncRNA	9:35491133-35491969	-
ENSG00000223799	IL10RB-DT	2.59116	6.02582	2.35866e-06	2.43094e-05	up	21	34	18	93	7	6	9	7	16	2228	IL10RB divergent transcript [Source:HGNC Symbol;Acc:HGNC:44303]	lncRNA	21:33263873-33266260	-
ENSG00000285906		2.58575	6.00328	1.36675e-10	4.16957e-09	up	65	88	65	139	20	14	23	6	36	996	Novel transcript, antisense to HRH1	lncRNA	3:11193439-11225877	-
ENSG00000226835	ARHGAP29-AS1	2.58256	5.99	0.000696194	0.00333122	up	22	17	12	7	7	5	0	1	3	1444	ARHGAP29 antisense RNA 1 [Source:HGNC Symbol;Acc:HGNC:54311]	lncRNA	1:94247819-94411036	+
ENSG00000257219	LNCOG	2.58135	5.98499	7.91311e-05	0.000511911	up	23	14	20	94	15	5	8	8	4	1943	lncRNA osteogenesis associated [Source:HGNC Symbol;Acc:HGNC:53336]	lncRNA	12:76259836-76305969	+
ENSG00000205549	C9orf92	2.57719	5.96778	0.00720831	0.0238582	up	11	14	2	15	0	4	2	5	0	392	chromosome 9 open reading frame 92 [Source:HGNC Symbol;Acc:HGNC:19054]	lncRNA	9:16203935-16410990	-
ENSG00000234506	LINC01506	2.57343	5.95223	2.6983e-05	0.000201265	up	15	26	16	64	7	6	1	7	12	338	long intergenic non-protein coding RNA 1506 [Source:HGNC Symbol;Acc:HGNC:51187]	lncRNA	9:68543541-68546589	-
ENSG00000261373	VPS9D1-AS1	2.53858	5.81018	0.00340465	0.0128343	up	5	3	12	19	4	1	4	0	2	1753	VPS9D1 antisense RNA 1 [Source:HGNC Symbol;Acc:HGNC:48915]	lncRNA	16:89711856-89718165	+
ENSG00000225101	OR52K3P	2.53049	5.77768	7.4785e-05	0.000487942	up	9	18	22	78	7	10	5	4	9	943	olfactory receptor family 52 subfamily K member 3 pseudogene [Source:HGNC Symbol;Acc:HGNC:15224]	transcribed_unprocessed_pseudogene	11:4393783-4476361	+
ENSG00000271947		2.52824	5.76869	0.00720228	0.023842	up	3	5	5	22	1	1	4	0	4	578	novel transcript	lncRNA	2:6905724-6906301	-
ENSG00000227496		2.51928	5.73296	0.00287089	0.0110965	up	29	32	55	9	10	0	2	4	23	1535	novel transcript	lncRNA	1:225700264-225752258	+
ENSG00000271811		2.51514	5.71652	3.1699e-05	0.000231637	up	20	13	34	28	2	5	4	13	3	2045	novel transcript	lncRNA	1:170667381-170669425	+
ENSG00000268903		2.49964	5.65544	2.95524e-07	3.90527e-06	up	40	59	26	154	15	17	15	13	19	755	novel pseudogene	processed_pseudogene	1:135141-135895	-
ENSG00000267336	EIF4A2P1	2.49243	5.62727	0.016478	0.0471446	up	5	2	2	8	1	0	2	1	1	1063	eukaryotic translation initiation factor 4A2 pseudogene 1 [Source:HGNC Symbol;Acc:HGNC:37929]	processed_pseudogene	18:12912844-12913906	+
ENSG00000280721	LINC01943	2.49058	5.62005	0.000250345	0.00137849	up	20	35	12	57	11	1	12	9	2	559	long intergenic non-protein coding RNA 1943 [Source:HGNC Symbol;Acc:HGNC:52767]	lncRNA	2:87439523-87459044	-
ENSG00000287553		2.46502	5.52133	0.000919647	0.00421349	up	30	8	55	28	7	2	21	3	4	980	novel transcript, antisense to DPH1	lncRNA	17:2040953-2041932	-
ENSG00000237927		2.46379	5.51666	0.000379714	0.0019739	up	7	12	10	43	5	1	4	6	5	2002	novel transcript	lncRNA	6:159586955-159589169	-
ENSG00000283839		2.46092	5.50568	0.000445647	0.00226429	up	18	41	20	97	8	3	3	9	31	3465	novel transcript, antisense to ZNF804A	lncRNA	2:184593577-184599008	-
ENSG00000121089	NACA3P	2.45717	5.49139	2.15196e-05	0.000165009	up	18	25	10	11	6	5	3	2	3	648	NACA family member 3, pseudogene [Source:HGNC Symbol;Acc:HGNC:33442]	processed_pseudogene	4:164943290-164943937	+
ENSG00000273174		2.43519	5.40837	0.00255879	0.0100706	up	8	9	5	14	3	0	0	4	4	565	novel transcript, antisense to RAB43	lncRNA	3:129123439-129124003	+
ENSG00000262898		2.4351	5.40802	0.00213961	0.00870144	up	9	14	11	14	4	8	1	0	1	1397	novel transcript	lncRNA	17:83135734-83221442	+
ENSG00000287763		2.41826	5.34527	0.00580752	0.0200121	up	26	7	57	6	14	4	9	2	1	1417	novel transcript	lncRNA	2:87311460-87348728	-
ENSG00000237181	PRKAR1B-AS1	2.41357	5.32791	2.39448e-09	5.31771e-08	up	42	66	37	78	23	9	17	6	13	731	PRKAR1B antisense RNA 1 [Source:HGNC Symbol;Acc:HGNC:40470]	lncRNA	7:603185-608482	+
ENSG00000179362	HMGN2P46	2.41281	5.3251	0.0105607	0.0326467	up	7	1	13	12	4	3	2	1	0	490	high mobility group nucleosomal binding domain 2 pseudogene 46 [Source:HGNC Symbol;Acc:HGNC:26817]	transcribed_processed_pseudogene	15:45511136-45586290	+
ENSG00000235065	RPL24P2	2.37622	5.19174	0.00310667	0.0118576	up	17	16	5	7	1	8	1	2	2	475	RPL24 pseudogene 2 [Source:HGNC Symbol;Acc:HGNC:16597]	processed_pseudogene	20:21114723-21115197	+
ENSG00000178429	RPS3AP5	2.36121	5.13802	6.94582e-06	6.17261e-05	up	24	33	10	35	5	11	7	3	6	821	RPS3A pseudogene 5 [Source:HGNC Symbol;Acc:HGNC:23744]	processed_pseudogene	10:84560443-84561263	+
ENSG00000284930		2.32526	5.01156	0.0148309	0.0431433	up	4	6	2	15	1	0	1	2	5	318	novel transcript	lncRNA	14:73458850-73466167	-
ENSG00000288302		2.32306	5.00393	0.00320287	0.0121769	up	8	17	5	8	3	5	0	3	1	533	novel transcript	lncRNA	14:101120514-101121309	-
ENSG00000217094	PPIAP31	2.31352	4.97093	0.00506369	0.0178677	up	11	13	4	5	5	1	0	2	3	495	peptidylprolyl isomerase A pseudogene 31 [Source:HGNC Symbol;Acc:HGNC:44962]	processed_pseudogene	10:32188323-32188817	-
ENSG00000231863		2.30201	4.93143	0.00238051	0.009479	up	16	14	3	11	0	2	5	3	5	2078	novel transcript	lncRNA	6:160931080-160985624	+
ENSG00000287575		2.29304	4.90088	0.000988313	0.00447571	up	24	16	16	6	10	4	1	3	3	914	novel transcript	lncRNA	13:110132003-110136906	-
ENSG00000226525	RPS7P10	2.29039	4.8919	9.06276e-08	1.36968e-06	up	126	186	48	54	28	29	31	25	25	603	ribosomal protein S7 pseudogene 10 [Source:HGNC Symbol;Acc:HGNC:39903]	processed_pseudogene	13:21628413-21629015	-
ENSG00000226284	ARPC3P1	2.28116	4.86068	0.00693314	0.0231051	up	12	7	7	3	1	4	0	2	3	533	actin related protein 2/3 complex subunit 3 pseudogene 1 [Source:HGNC Symbol;Acc:HGNC:16092]	processed_pseudogene	20:49134480-49135012	+
ENSG00000276390		2.27793	4.8498	0.00790183	0.0258097	up	12	7	6	3	1	2	2	0	5	517	novel transcript, sense intronic to RPAP3	lncRNA	12:47699401-47699917	-
ENSG00000225200		2.27011	4.82358	8.30597e-05	0.000533937	up	26	34	11	38	15	9	3	5	4	627	ribosomal protein S8 (RPS8) pseudogene	processed_pseudogene	14:105978520-105979146	-
ENSG00000273416		2.26363	4.80199	0.00605992	0.0207221	up	8	10	4	4	3	2	1	0	3	430	novel transcript	lncRNA	1:235104180-235104609	-
ENSG00000257605	MYG1-AS1	2.25705	4.78012	2.05493e-16	2.94517e-14	up	157	235	134	272	71	38	43	44	78	647	MYG1 antisense RNA 1 [Source:HGNC Symbol;Acc:HGNC:54810]	lncRNA	12:53298655-53300314	-
ENSG00000254639		2.2538	4.76938	0.0055046	0.0191264	up	7	9	5	11	3	4	0	0	4	653	novel transcript	lncRNA	11:46238382-46239267	+
ENSG00000227008	RPS24P19	2.25056	4.75866	0.001258	0.00552767	up	24	49	11	4	4	5	6	4	12	416	ribosomal protein S24 pseudogene 19 [Source:HGNC Symbol;Acc:HGNC:35683]	processed_pseudogene	X:133670971-133671386	+
ENSG00000213881	NPM1P6	2.23245	4.69932	0.01441	0.0421832	up	5	3	7	7	2	0	2	0	4	871	nucleophosmin 1 pseudogene 6 [Source:HGNC Symbol;Acc:HGNC:7926]	processed_pseudogene	8:61202350-61203220	+
ENSG00000230629	RPS23P8	2.23237	4.69906	0.00349467	0.0131204	up	10	14	5	7	2	2	2	0	7	330	ribosomal protein S23 pseudogene 8 [Source:HGNC Symbol;Acc:HGNC:35982]	processed_pseudogene	X:70962964-70963293	+
ENSG00000254453	NAV2-AS2	2.22666	4.68049	0.00294148	0.0113201	up	26	48	4	31	18	2	6	8	3	782	NAV2 antisense RNA 2 [Source:HGNC Symbol;Acc:HGNC:40743]	lncRNA	11:20043846-20049303	-
ENSG00000269981		2.22053	4.66063	0.00335627	0.0126698	up	7	17	6	53	7	4	6	1	11	284	novel pseudogene	processed_pseudogene	1:137682-137965	-
ENSG00000286511		2.20138	4.59921	5.82016e-05	0.000393072	up	14	16	23	34	1	4	10	9	7	2167	novel transcript	lncRNA	6:108798929-108837113	+
ENSG00000261795		2.18835	4.55784	0.00286772	0.0110862	up	32	31	19	110	22	3	6	30	5	3208	novel transcript	lncRNA	7:161765-164972	-
ENSG00000286288		2.17997	4.53145	0.00851451	0.0274208	up	3	17	4	34	5	7	1	2	5	4575	novel transcript	lncRNA	20:1729038-1817765	-
ENSG00000222041	CYTOR	2.17822	4.52594	6.27637e-12	2.78652e-10	up	477	314	433	197	110	71	96	104	154	1020	cytoskeleton regulator RNA [Source:HGNC Symbol;Acc:HGNC:28717]	lncRNA	2:87454781-87636740	+
ENSG00000226363	HAGLROS	2.16545	4.48606	0.000781103	0.00367168	up	11	14	7	9	4	2	6	1	2	1121	HAGLR opposite strand lncRNA [Source:HGNC Symbol;Acc:HGNC:50646]	lncRNA	2:176177717-176179008	+
ENSG00000225131	PSME2P2	2.16393	4.48134	1.15122e-06	1.31046e-05	up	22	32	37	43	16	11	4	11	6	700	proteasome activator subunit 2 pseudogene 2 [Source:HGNC Symbol;Acc:HGNC:30160]	processed_pseudogene	13:48771128-48771827	+
ENSG00000250474	WBP1LP2	2.14247	4.41517	0.000809722	0.00378289	up	11	6	8	15	3	1	5	3	3	998	WBP1L pseudogene 2 [Source:HGNC Symbol;Acc:HGNC:43949]	processed_pseudogene	7:107628553-107629550	+
ENSG00000286584		2.1423	4.41466	0.0114284	0.0349045	up	40	63	33	1	6	19	2	14	9	936	novel transcript, antisense to COX17	lncRNA	3:119666236-119670688	+
ENSG00000268388	FENDRR	2.13614	4.39584	0.00604054	0.020679	up	12	4	32	40	2	4	18	4	5	3705	FOXF1 adjacent non-coding developmental regulatory RNA [Source:HGNC Symbol;Acc:HGNC:43894]	lncRNA	16:86474529-86509099	-
ENSG00000248187		2.12838	4.37227	1.1909e-06	1.34845e-05	up	99	103	38	81	43	24	11	17	25	1623	novel transcript	lncRNA	4:128567972-128570531	-
ENSG00000268518		2.12672	4.36723	0.00238769	0.00949927	up	6	31	8	17	8	2	1	4	8	626	novel transcript	lncRNA	19:50486810-50487638	-
ENSG00000234975	FTH1P2	2.11274	4.32512	1.37483e-11	5.50836e-10	up	85	120	73	153	43	39	24	21	34	412	ferritin heavy chain 1 pseudogene 2 [Source:HGNC Symbol;Acc:HGNC:3989]	processed_pseudogene	1:228687415-228687826	+
ENSG00000259704		2.11264	4.32483	0.0112403	0.0343776	up	5	8	1	18	2	2	2	2	4	1258	novel transcript, sense overlapping 3' UTR of BLM	lncRNA	15:90839641-90853608	+
ENSG00000250548	LINC01303	2.09272	4.26551	0.000130431	0.000787048	up	32	14	13	42	7	4	6	14	8	404	long intergenic non-protein coding RNA 1303 [Source:HGNC Symbol;Acc:HGNC:50470]	lncRNA	14:61556273-61570653	-
ENSG00000217801		2.08982	4.25694	0.0122169	0.0368376	up	4	5	22	14	8	5	1	1	2	1219	protein tyrosine phosphatase family pseudogene	transcribed_unprocessed_pseudogene	1:1059708-1069355	+
ENSG00000243680	RPL37P23	2.08003	4.22816	0.0140437	0.0413488	up	5	5	4	4	1	1	2	2	1	294	ribosomal protein L37 pseudogene 23 [Source:HGNC Symbol;Acc:HGNC:37003]	processed_pseudogene	19:52143043-52143336	+
ENSG00000270640		2.07981	4.22752	0.00826515	0.0267752	up	6	2	11	15	4	2	2	4	1	296	novel transcript, sense intronic to FOSL2	lncRNA	2:28396815-28397110	+
ENSG00000273017		2.07463	4.21237	2.36964e-05	0.000179701	up	15	26	19	15	9	8	3	3	6	452	novel transcript, sense intronic BACH1	lncRNA	21:29359002-29359453	+
ENSG00000230071	RPL4P6	2.06057	4.17151	0.014134	0.0415631	up	4	4	5	7	2	0	2	1	3	1304	ribosomal protein L4 pseudogene 6 [Source:HGNC Symbol;Acc:HGNC:35611]	processed_pseudogene	22:40586700-40588003	-
ENSG00000213683		2.05986	4.16946	0.000943439	0.00430402	up	12	8	13	10	5	1	3	6	2	760	small nuclear ribonucleoprotein polypeptide A' (SNRPA1) pseudogene	processed_pseudogene	22:50754675-50755434	-
ENSG00000273249	WDR5-DT	2.04328	4.1218	0.0166103	0.0474595	up	8	12	3	2	1	3	1	2	3	819	WDR5 divergent transcript [Source:HGNC Symbol;Acc:HGNC:55141]	lncRNA	9:134132242-134135772	-
ENSG00000185168	LINC00482	2.03888	4.10928	0.00734484	0.0242581	up	9	23	2	13	4	2	2	2	9	2023	long intergenic non-protein coding RNA 482 [Source:HGNC Symbol;Acc:HGNC:26816]	lncRNA	17:81303771-81309248	-
ENSG00000239470		2.03841	4.10793	0.01614	0.0463764	up	4	6	7	3	2	2	0	2	2	483	ribosomal protein L21 (RPL21) pseudogene	processed_pseudogene	11:9660438-9660920	+
ENSG00000272711	HK2-DT	2.03393	4.09518	9.67456e-05	0.000606933	up	19	17	44	31	17	7	8	8	4	1333	HK2 divergent transcript [Source:HGNC Symbol;Acc:HGNC:55204]	lncRNA	2:74832655-74833987	-
ENSG00000242299		2.02497	4.06983	2.33993e-11	8.63026e-10	up	575	871	290	398	147	174	161	147	235	459	ribosomal protein S18 (RPS18) pseudogene	processed_pseudogene	3:101576489-101576947	-
ENSG00000269970		2.01622	4.04521	0.00945546	0.0297819	up	9	13	9	6	1	7	0	2	5	221	novel transcript, sense intronic to PTGS1	lncRNA	9:122372605-122372825	+
ENSG00000174325	DIRC1	1.99483	3.9857	0.012943	0.0386841	up	10	17	4	14	5	8	0	1	4	1037	disrupted in renal carcinoma 1 [Source:HGNC Symbol;Acc:HGNC:15760]	lncRNA	2:188734155-188790104	-
ENSG00000275185		1.99326	3.98135	0.00671913	0.0225184	up	3	9	5	13	3	2	3	3	1	542	novel transcript, antisense to TEFM	lncRNA	17:30899110-30899651	+
ENSG00000218426		1.99245	3.97911	1.773e-06	1.89123e-05	up	38	71	29	54	27	16	12	7	16	447	60S ribosomal protein L27a (RPL27A) pseudogene	processed_pseudogene	6:153282287-153282733	-
ENSG00000204397	CARD16	1.98369	3.95502	3.145e-07	4.11781e-06	up	303	539	356	1214	245	159	120	197	260	445	caspase recruitment domain family member 16 [Source:HGNC Symbol;Acc:HGNC:33701]	transcribed_unprocessed_pseudogene	11:105041326-105101431	-
ENSG00000232346		1.97245	3.92433	0.00689293	0.0230035	up	7	10	3	13	3	1	3	1	6	407	ribosomal protein S17 (RPS17) pseudogene	processed_pseudogene	22:32039490-32039896	+
ENSG00000269893	SNHG8	1.96508	3.90434	5.11635e-09	1.05565e-07	up	1599	1101	502	728	377	251	352	340	368	6165	small nucleolar RNA host gene 8 [Source:HGNC Symbol;Acc:HGNC:33098]	lncRNA	4:118278709-118285316	+
ENSG00000229119		1.96218	3.89651	4.25785e-13	2.62793e-11	up	437	571	235	404	134	126	105	120	216	295	60S acidic ribosomal protein (RPLP0) pseudogene	processed_pseudogene	5:166382305-166382599	+
ENSG00000183298	RPSAP19	1.94611	3.85333	4.76984e-09	9.92788e-08	up	132	164	69	75	33	32	29	40	56	880	ribosomal protein SA pseudogene 19 [Source:HGNC Symbol;Acc:HGNC:36508]	processed_pseudogene	1:101786340-101787219	-
ENSG00000220842	RPL21P16	1.94518	3.85085	4.9113e-08	7.94552e-07	up	1380	1835	726	1617	703	582	316	261	466	483	ribosomal protein L21 pseudogene 16 [Source:HGNC Symbol;Acc:HGNC:31396]	processed_pseudogene	10:120354701-120355183	-
ENSG00000220749	RPL21P28	1.93964	3.83609	3.22726e-07	4.20746e-06	up	60	51	27	43	17	20	9	12	20	483	ribosomal protein L21 pseudogene 28 [Source:HGNC Symbol;Acc:HGNC:36258]	processed_pseudogene	1:212051524-212052006	-
ENSG00000237264	FTH1P11	1.93458	3.82266	0.00291593	0.0112399	up	9	15	5	29	8	4	5	5	2	551	ferritin heavy chain 1 pseudogene 11 [Source:HGNC Symbol;Acc:HGNC:3981]	processed_pseudogene	8:81521682-81522232	-
ENSG00000223361	FTH1P10	1.89935	3.73046	3.67125e-06	3.5548e-05	up	107	163	108	397	90	73	46	47	76	550	ferritin heavy chain 1 pseudogene 10 [Source:HGNC Symbol;Acc:HGNC:3980]	transcribed_processed_pseudogene	5:17353695-17354624	-
ENSG00000221949	LINC01465	1.87597	3.67049	0.00420745	0.0152858	up	6	12	9	13	7	1	3	1	6	1940	long intergenic non-protein coding RNA 1465 [Source:HGNC Symbol;Acc:HGNC:26364]	lncRNA	12:62601751-62603690	-
ENSG00000287787		1.86758	3.64921	0.000230508	0.00128357	up	33	16	14	16	8	6	5	11	6	1179	novel transcript, sense intronic to GSE1	lncRNA	16:85227203-85309176	+
ENSG00000277351		1.85568	3.61923	0.00982437	0.0307308	up	12	9	11	2	3	3	2	2	6	615	novel transcript, antisense to SLC51B	lncRNA	15:65049188-65049802	-
ENSG00000230155	CEP250-AS1	1.85071	3.60678	0.00293659	0.0113054	up	10	16	6	31	9	4	2	7	6	600	CEP250 antisense RNA 1 [Source:HGNC Symbol;Acc:HGNC:40143]	lncRNA	20:35476203-35490982	-
ENSG00000236094	LINC00545	1.84296	3.58746	0.00755414	0.0248221	up	37	19	14	9	13	10	5	7	1	576	long intergenic non-protein coding RNA 545 [Source:HGNC Symbol;Acc:HGNC:43680]	lncRNA	13:30880912-30883395	+
ENSG00000259182		1.83131	3.55861	0.0177181	0.0499632	up	6	3	5	21	3	2	6	2	3	389	novel transcript	lncRNA	15:101168530-101170821	+
ENSG00000228797	FAM207BP	1.82577	3.54495	0.00174695	0.007316	up	6	22	13	15	3	6	3	3	11	505	family with sequence similarity 207 member B, pseudogene [Source:HGNC Symbol;Acc:HGNC:39715]	processed_pseudogene	13:18697003-18697507	+
ENSG00000260668		1.81981	3.53034	0.0115744	0.0352707	up	4	6	7	7	3	3	2	2	1	554	emopamil binding protein-like (EBPL) pseudogene	processed_pseudogene	16:64260570-64261239	-
ENSG00000260196		1.81467	3.5178	0.000124574	0.000754903	up	39	17	58	29	9	12	21	8	19	2883	antisense to KCNJ11 and overlapping to a novel gene	lncRNA	11:17380649-17383531	+
ENSG00000234851	RPL23AP42	1.81388	3.51587	3.08227e-05	0.000225959	up	81	97	26	42	17	19	17	31	32	471	ribosomal protein L23a pseudogene 42 [Source:HGNC Symbol;Acc:HGNC:35942]	processed_pseudogene	3:161429127-161429597	-
ENSG00000254373		1.80438	3.49278	0.000178018	0.00102884	up	81	90	20	34	18	24	25	23	15	333	ubiquinol-cytochrome c reductase binding protein (UQCRB) pseudogene	processed_pseudogene	5:160258253-160258585	+
ENSG00000288547	C3orf36	1.79386	3.46742	0.00520359	0.0182677	up	76	7	47	48	14	6	23	30	14	1668	chromosome 3 putative open reading frame 36 [Source:HGNC Symbol;Acc:HGNC:26170]	lncRNA	3:133928145-133929812	-
ENSG00000227615		1.78585	3.44821	1.34344e-08	2.52545e-07	up	378	468	151	309	136	97	97	117	181	399	ribosomal protein S12 (RPS12) pseudogene	processed_pseudogene	11:74745716-74746114	-
ENSG00000163597	SNHG16	1.78578	3.44805	1.07488e-29	1.27523e-26	up	1943	1515	1683	2076	694	673	710	563	828	2435	small nucleolar RNA host gene 16 [Source:HGNC Symbol;Acc:HGNC:44352]	lncRNA	17:76557764-76565348	+
ENSG00000223552	CCR5AS	1.77215	3.41562	0.00567638	0.0196402	up	17	93	8	46	25	7	10	17	17	656	CCR5 antisense RNA [Source:HGNC Symbol;Acc:HGNC:54398]	lncRNA	3:46364955-46407059	-
ENSG00000236801	RPL24P8	1.76889	3.40792	4.35421e-06	4.11252e-05	up	286	336	124	136	86	121	60	57	101	474	RPL24 pseudogene 8 [Source:HGNC Symbol;Acc:HGNC:36409]	processed_pseudogene	9:70217195-70217668	+
ENSG00000269976		1.76829	3.40651	0.0143168	0.041962	up	18	15	5	5	9	2	5	2	3	439	novel transcript	lncRNA	2:20586248-20586686	-
ENSG00000179967	PPP1R14BP3	1.76365	3.39557	1.85432e-07	2.59496e-06	up	144	189	56	116	44	49	38	46	68	445	protein phosphatase 1 regulatory inhibitor subunit 14B pseudogene 3 [Source:HGNC Symbol;Acc:HGNC:16330]	processed_pseudogene	4:139114930-139115374	-
ENSG00000273272		1.76098	3.38929	0.0150008	0.0435497	up	21	27	11	56	15	9	0	9	23	794	novel transcript	lncRNA	22:50541108-50543011	+
ENSG00000256940	PPP1R14B-AS1	1.75703	3.38002	0.00206184	0.00843471	up	85	140	27	64	45	34	5	27	41	391	PPP1R14B antisense RNA 1 [Source:HGNC Symbol;Acc:HGNC:54233]	lncRNA	11:64245961-64248218	+
ENSG00000273551		1.75558	3.37663	0.00261141	0.0102337	up	16	12	13	5	6	3	4	3	7	531	novel transcript	lncRNA	16:1148224-1148754	-
ENSG00000243766	HOTTIP	1.74803	3.35899	5.68559e-05	0.00038508	up	40	44	30	38	10	20	4	21	19	3343	HOXA distal transcript antisense RNA [Source:HGNC Symbol;Acc:HGNC:37461]	lncRNA	7:27198575-27207259	+
ENSG00000285744		1.74473	3.35132	0.00336871	0.0127145	up	8	24	75	69	24	10	11	22	18	2921	novel transcript	lncRNA	8:78805293-78956082	+
ENSG00000242125	SNHG3	1.742	3.34499	8.64264e-12	3.66198e-10	up	628	469	921	800	324	303	221	217	326	2201	small nucleolar RNA host gene 3 [Source:HGNC Symbol;Acc:HGNC:10118]	lncRNA	1:28505980-28510892	+
ENSG00000259863	SH3RF3-AS1	1.74065	3.34187	0.00164884	0.00695731	up	23	18	75	44	16	6	21	8	31	1604	SH3RF3 antisense RNA 1 [Source:HGNC Symbol;Acc:HGNC:44168]	lncRNA	2:109127327-109128930	-
ENSG00000213442	RPL18AP3	1.73549	3.32993	2.62588e-14	2.23409e-12	up	935	1274	634	1198	480	405	317	329	441	528	ribosomal protein L18a pseudogene 3 [Source:HGNC Symbol;Acc:HGNC:31387]	processed_pseudogene	12:104265309-104265836	+
ENSG00000226822	LINC02785	1.73342	3.32515	0.00245591	0.00973383	up	15	34	19	47	13	17	3	4	19	734	long intergenic non-protein coding RNA 2785 [Source:HGNC Symbol;Acc:HGNC:54305]	lncRNA	1:108040263-108076020	+
ENSG00000273058		1.72937	3.31584	0.00144668	0.00622231	up	17	15	18	15	14	7	4	3	4	543	novel transcript	lncRNA	1:236536162-236536704	-
ENSG00000228203	GRASLND	1.71767	3.28906	0.0121562	0.0367178	up	13	41	19	139	16	7	17	16	51	3048	glycosaminoglycan regulatory associated long non-coding RNA [Source:HGNC Symbol;Acc:HGNC:30963]	lncRNA	2:6911754-6918734	-
ENSG00000177410	ZFAS1	1.71534	3.28373	4.55787e-12	2.0887e-10	up	149	206	97	144	61	54	45	61	77	4526	ZNFX1 antisense RNA 1 [Source:HGNC Symbol;Acc:HGNC:33101]	lncRNA	20:49278178-49299600	+
ENSG00000225649		1.71445	3.28172	0.0150247	0.0435967	up	15	26	3	6	6	4	2	6	7	1255	novel transcript	lncRNA	2:12780593-13007029	-
ENSG00000213885	RPL13AP7	1.71352	3.2796	0.0096772	0.030327	up	5	7	6	14	5	2	2	2	5	611	ribosomal protein L13a pseudogene 7 [Source:HGNC Symbol;Acc:HGNC:23755]	transcribed_processed_pseudogene	21:25361821-25381756	+
ENSG00000244313		1.71206	3.27629	6.89982e-12	3.01321e-10	up	632	779	326	535	223	233	195	195	296	498	ribosomal protein S10 (RPS10) pseudogene	processed_pseudogene	11:46428653-46429150	-
ENSG00000236439		1.68439	3.21405	0.00394002	0.0144718	up	25	23	11	6	4	8	4	7	11	254	ribosomal protein S27 (metallopanstimulin 1) (RPS27) pseudogene	processed_pseudogene	1:202471864-202472117	-
ENSG00000251257		1.66933	3.18066	0.0022093	0.00894063	up	61	114	23	21	36	14	15	25	22	458	novel transcript	lncRNA	5:38460925-38468339	-
ENSG00000234287		1.66812	3.17799	0.00269437	0.0105054	up	29	39	9	16	13	14	8	7	5	255	ribosomal protein S27 (RPS27) pseudogene	processed_pseudogene	3:40761545-40761799	+
ENSG00000247774	PCED1B-AS1	1.66773	3.17715	1.90713e-05	0.0001488	up	110	250	84	342	85	81	57	59	117	1155	PCED1B antisense RNA 1 [Source:HGNC Symbol;Acc:HGNC:44166]	lncRNA	12:47205898-47216456	-
ENSG00000230479		1.65889	3.15773	0.00264249	0.010339	up	8	14	8	14	2	4	6	3	8	893	novel transcript	lncRNA	21:36430360-36481070	+
ENSG00000263731		1.65697	3.15353	2.99173e-08	5.10698e-07	up	64	48	55	58	31	15	30	21	21	2682	novel transcript	lncRNA	17:81878425-81881106	-
ENSG00000146677	RPL32P18	1.65211	3.14293	0.00128432	0.00562512	up	13	19	7	18	4	3	7	6	10	408	ribosomal protein L32 pseudogene 18 [Source:HGNC Symbol;Acc:HGNC:36301]	processed_pseudogene	7:44467897-44468304	+
ENSG00000233901	LINC01503	1.64586	3.12934	0.000205231	0.00115822	up	178	335	53	245	126	72	59	81	76	974	long intergenic non-protein coding RNA 1503 [Source:HGNC Symbol;Acc:HGNC:51184]	lncRNA	9:129332300-129359541	+
ENSG00000270426		1.64357	3.12439	0.0122163	0.0368376	up	9	15	4	10	5	1	2	6	6	686	novel transcript, sense intronic to IRF2	lncRNA	4:184471924-184472609	-
ENSG00000248810	LINC02432	1.64277	3.12266	0.000303584	0.0016289	up	92	105	138	229	76	60	13	67	77	3104	long intergenic non-protein coding RNA 2432 [Source:HGNC Symbol;Acc:HGNC:53363]	lncRNA	4:141302910-141357096	-
ENSG00000274383		1.62825	3.09137	1.88735e-05	0.000147437	up	73	47	61	54	22	19	13	23	53	520	novel transcript, antisense to ANKDD1A	lncRNA	15:64950916-64951435	-
ENSG00000196656		1.61605	3.06535	6.4013e-06	5.74596e-05	up	1138	552	771	516	432	409	275	255	236	348	ribosomal protein S26 (RPS26) pseudogene	transcribed_processed_pseudogene	4:113214046-113217170	-
ENSG00000213553	RPLP0P6	1.61308	3.05905	8.46091e-15	8.25036e-13	up	1667	2371	1241	2529	888	729	738	701	1127	954	ribosomal protein lateral stalk subunit P0 pseudogene 6 [Source:HGNC Symbol;Acc:HGNC:36404]	processed_pseudogene	2:38481851-38482804	+
ENSG00000227097	RPS28P7	1.61073	3.05406	0.000199941	0.00113376	up	3938	2606	1088	6058	1777	654	1724	1423	1850	210	ribosomal protein S28 pseudogene 7 [Source:HGNC Symbol;Acc:HGNC:35787]	processed_pseudogene	11:82689559-82689768	+
ENSG00000272599		1.60814	3.04858	0.00345432	0.0129894	up	8	15	23	49	12	11	5	10	12	833	novel transcript to NUDT13	lncRNA	10:73124573-73125532	-
ENSG00000213430	HSPD1P1	1.60731	3.04683	9.42625e-09	1.83498e-07	up	72	67	115	134	38	46	36	43	45	1726	heat shock protein family D (Hsp60) member 1 pseudogene 1 [Source:HGNC Symbol;Acc:HGNC:35133]	processed_pseudogene	5:21882585-21884310	+
ENSG00000267107	PCAT19	1.60307	3.03789	2.72895e-10	7.71878e-09	up	331	554	218	455	178	116	177	170	195	548	prostate cancer associated transcript 19 [Source:HGNC Symbol;Acc:HGNC:49593]	lncRNA	19:41449520-41501223	-
ENSG00000223722	IFITM3P2	1.60259	3.03687	0.000367085	0.00191712	up	13	14	19	20	4	7	5	8	12	402	IFITM3 pseudogene 2 [Source:HGNC Symbol;Acc:HGNC:54539]	processed_pseudogene	12:31754720-31755121	+
ENSG00000225695	HNRNPA1P35	1.59903	3.0294	3.46715e-05	0.000249548	up	51	36	48	62	24	31	9	15	28	963	heterogeneous nuclear ribonucleoprotein A1 pseudogene 35 [Source:HGNC Symbol;Acc:HGNC:48764]	processed_pseudogene	2:201063089-201064051	+
ENSG00000213860	RPL21P75	1.59658	3.02426	2.37534e-07	3.22066e-06	up	155	231	87	153	79	81	48	62	64	483	ribosomal protein L21 pseudogene 75 [Source:HGNC Symbol;Acc:HGNC:36460]	processed_pseudogene	7:20002765-20003247	+
ENSG00000220472		1.59657	3.02422	1.83981e-07	2.57803e-06	up	81	139	71	140	43	50	43	25	73	730	ribosomal protein S3 (RPS3) pseudogene	processed_pseudogene	6:7338839-7339568	-
ENSG00000224631	RPS27AP16	1.59506	3.02107	6.77958e-10	1.76129e-08	up	400	572	255	425	232	186	149	140	180	470	RPS27A pseudogene 16 [Source:HGNC Symbol;Acc:HGNC:36855]	transcribed_processed_pseudogene	16:61055399-61055964	-
ENSG00000281468		1.58855	3.00746	0.0120839	0.0365306	up	38	20	13	12	10	18	6	2	10	635	novel transcript, sense intronic to novel transcript	lncRNA	19:27802838-27803472	+
ENSG00000224550	NDUFA4P1	1.58089	2.99154	9.23159e-05	0.000583602	up	28	28	28	17	6	15	13	8	14	246	NDUFA4 pseudogene 1 [Source:HGNC Symbol;Acc:HGNC:29835]	processed_pseudogene	1:107505203-107505448	+
ENSG00000229951	FLJ31356	1.57708	2.98365	0.00513525	0.0180812	up	17	96	13	55	19	22	18	23	12	3001	uncharacterized protein FLJ31356 [Source:NCBI gene (formerly Entrezgene);Acc:403150]	lncRNA	2:28384409-28394672	-
ENSG00000215030	RPL13P12	1.57341	2.97608	1.48633e-05	0.000119686	up	1546	1224	1163	1265	778	406	289	929	447	636	ribosomal protein L13 pseudogene 12 [Source:HGNC Symbol;Acc:HGNC:35701]	processed_pseudogene	17:17383377-17384012	-
ENSG00000233762	RPS15P4	1.57321	2.97566	5.64439e-08	9.00193e-07	up	240	310	129	181	90	85	65	102	136	447	ribosomal protein S15 pseudogene 4 [Source:HGNC Symbol;Acc:HGNC:35712]	processed_pseudogene	2:171517270-171517716	-
ENSG00000272669		1.56304	2.95476	0.00110095	0.0049186	up	31	25	38	78	27	27	12	8	20	491	novel transcript, antisense to SUN2	lncRNA	22:38742625-38743115	+
ENSG00000270607	NAV2-AS6	1.55471	2.93774	3.57898e-06	3.48321e-05	up	39	81	43	35	27	17	18	23	25	1686	NAV2 antisense RNA 6 [Source:HGNC Symbol;Acc:HGNC:55264]	lncRNA	11:19710934-19712619	-
ENSG00000180211		1.55066	2.9295	2.08168e-08	3.72314e-07	up	215	288	123	166	101	93	80	63	107	420	pseudogene similar to part of ribosomal protein L23 RPL23	processed_pseudogene	6:39958414-39958833	-
ENSG00000228305	PRELID1P6	1.5476	2.9233	0.000290007	0.00156708	up	121	267	136	210	22	127	78	83	92	654	PRELID1 pseudogene 6 [Source:HGNC Symbol;Acc:HGNC:54771]	processed_pseudogene	2:63622178-63622831	-
ENSG00000219507	FTH1P8	1.54391	2.91585	1.25143e-05	0.000103262	up	78	81	33	108	39	24	26	41	38	514	ferritin heavy chain 1 pseudogene 8 [Source:HGNC Symbol;Acc:HGNC:3995]	processed_pseudogene	X:148052233-148052746	+
ENSG00000262001	DLGAP1-AS2	1.53762	2.90315	1.11339e-05	9.35343e-05	up	36	35	40	59	28	14	14	12	29	2261	DLGAP1 antisense RNA 2 [Source:HGNC Symbol;Acc:HGNC:28146]	lncRNA	18:3603000-3608336	+
ENSG00000143429	LSP1P4	1.51996	2.86784	2.98039e-07	3.93363e-06	up	121	178	96	93	31	55	54	68	72	213	LSP1 pseudogene 4 [Source:HGNC Symbol;Acc:HGNC:53915]	transcribed_unprocessed_pseudogene	2:91617160-91659972	-
ENSG00000267757	EML2-AS1	1.51485	2.85769	0.0118236	0.035891	up	4	18	12	17	8	3	2	7	9	838	EML2 antisense RNA 1 [Source:HGNC Symbol;Acc:HGNC:48331]	lncRNA	19:45641494-45642840	+
ENSG00000232956	SNHG15	1.51381	2.85563	3.41475e-10	9.51983e-09	up	459	308	468	328	195	123	187	165	255	2998	small nucleolar RNA host gene 15 [Source:HGNC Symbol;Acc:HGNC:27797]	lncRNA	7:44983023-44986961	-
ENSG00000249859	PVT1	1.51363	2.85528	5.9038e-08	9.38761e-07	up	100	66	138	132	53	51	47	51	49	2444	Pvt1 oncogene [Source:HGNC Symbol;Acc:HGNC:9709]	lncRNA	8:127794526-128187101	+
ENSG00000185641		1.50866	2.84546	2.18721e-14	1.90644e-12	up	378	502	293	436	220	181	188	137	197	373	ribosomal protein S25 (RPS25) pseudogene	processed_pseudogene	5:116051917-116052289	-
ENSG00000234380	LINC01426	1.50633	2.84087	0.00752926	0.0247661	up	22	25	7	26	14	4	11	3	15	2632	long intergenic non-protein coding RNA 1426 [Source:HGNC Symbol;Acc:HGNC:50734]	lncRNA	21:34745757-34784886	+
ENSG00000238000	PSME2P1	1.50088	2.83016	0.00112631	0.00501509	up	18	14	13	25	12	5	9	4	11	720	proteasome activator subunit 2 pseudogene 1 [Source:HGNC Symbol;Acc:HGNC:20632]	processed_pseudogene	5:98213402-98214121	+
ENSG00000286223		1.49823	2.82496	0.00994071	0.0310493	up	14	12	18	10	4	1	7	12	8	1120	novel transcript, antisense to NOP58	lncRNA	2:202302122-202303614	-
ENSG00000232187	FTH1P7	1.49446	2.81759	2.33104e-05	0.000177025	up	316	456	193	850	218	155	200	231	233	552	ferritin heavy chain 1 pseudogene 7 [Source:HGNC Symbol;Acc:HGNC:3994]	processed_pseudogene	13:22696023-22696574	-
ENSG00000244363	RPL7P23	1.49147	2.81175	3.65932e-07	4.71319e-06	up	83	100	48	98	31	50	34	30	46	747	ribosomal protein L7 pseudogene 23 [Source:HGNC Symbol;Acc:HGNC:35658]	processed_pseudogene	5:77582376-77583122	+
ENSG00000272269	NUP153-AS1	1.4826	2.79451	0.000374451	0.00195129	up	33	22	66	76	17	25	20	29	24	1088	NUP153 antisense RNA 1 [Source:HGNC Symbol;Acc:HGNC:55217]	lncRNA	6:17706257-17707344	+
ENSG00000260552	COSMOC	1.47862	2.78683	0.0104548	0.0323851	up	14	24	13	15	10	4	2	5	19	609	cell fate and sterol metabolism associated divergent transcript of MOCOS [Source:HGNC Symbol;Acc:HGNC:51610]	lncRNA	18:36179996-36187448	-
ENSG00000237232	ZNF295-AS1	1.46917	2.76863	0.00359965	0.0134412	up	28	27	26	18	24	11	7	11	5	1446	ZNF295 antisense RNA 1 [Source:HGNC Symbol;Acc:HGNC:23130]	lncRNA	21:42009194-42055130	+
ENSG00000261220	ST3GAL1-DT	1.46262	2.75608	0.00760697	0.0249649	up	34	21	37	20	19	25	5	9	8	679	ST3GAL1 divergent transcript [Source:HGNC Symbol;Acc:HGNC:55372]	lncRNA	8:133573183-133573861	+
ENSG00000240032	LNCSRLR	1.4596	2.75033	0.00737561	0.0243328	up	15	33	14	7	4	7	10	11	9	709	lncRNA sorafenib resistance in renal cell carcinoma associated [Source:HGNC Symbol;Acc:HGNC:52753]	lncRNA	3:146066344-146069185	-
ENSG00000167747	C19orf48	1.45908	2.74934	1.13202e-08	2.1681e-07	up	233	298	242	514	132	133	133	137	235	717	chromosome 19 open reading frame 48 [Source:HGNC Symbol;Acc:HGNC:29667]	transcribed_unitary_pseudogene	19:50797704-50804929	-
ENSG00000238103	RPL9P7	1.45764	2.74659	0.000795417	0.0037283	up	265	491	174	287	219	220	80	75	108	580	ribosomal protein L9 pseudogene 7 [Source:HGNC Symbol;Acc:HGNC:30335]	processed_pseudogene	X:23836742-23837321	-
ENSG00000235552	RPL6P27	1.45356	2.73882	1.26278e-12	6.70811e-11	up	1217	1396	855	1051	610	553	447	411	704	867	ribosomal protein L6 pseudogene 27 [Source:HGNC Symbol;Acc:HGNC:36133]	transcribed_processed_pseudogene	18:6462144-6463015	-
ENSG00000232472	EEF1B2P3	1.4504	2.73285	5.91267e-13	3.47837e-11	up	331	361	226	431	166	168	156	129	189	678	eukaryotic translation elongation factor 1 beta 2 pseudogene 3 [Source:HGNC Symbol;Acc:HGNC:3210]	processed_pseudogene	X:24788392-24789069	-
ENSG00000234797	RPS3AP6	1.44857	2.72937	5.09264e-08	8.214e-07	up	779	1092	384	644	330	328	319	325	443	795	RPS3A pseudogene 6 [Source:HGNC Symbol;Acc:HGNC:18630]	processed_pseudogene	15:59768352-59769146	+
ENSG00000136149	RPL13AP25	1.44797	2.72823	1.35219e-05	0.000110363	up	41	43	28	70	16	19	25	18	32	612	ribosomal protein L13a pseudogene 25 [Source:HGNC Symbol;Acc:HGNC:36981]	processed_pseudogene	13:54440704-54441315	-
ENSG00000144158	SNRPA1P1	1.44312	2.71908	3.18737e-05	0.000232602	up	32	36	29	57	12	13	22	16	31	768	SNRPA1 pseudogene 1 [Source:HGNC Symbol;Acc:HGNC:54744]	processed_pseudogene	2:113657908-113658675	+
ENSG00000272914		1.43781	2.7091	0.0170459	0.0484772	up	4	14	8	23	6	3	9	6	5	1560	novel transcript, sense intronic to ZNF438	lncRNA	10:30831828-30833387	-
ENSG00000264350	SNRPGP2	1.42981	2.69411	0.0151573	0.0439311	up	6	13	7	11	6	6	5	3	2	226	small nuclear ribonucleoprotein polypeptide G pseudogene 2 [Source:HGNC Symbol;Acc:HGNC:30999]	processed_pseudogene	18:54406889-54407114	-
ENSG00000260257		1.42905	2.69269	2.07634e-07	2.86384e-06	up	171	138	171	119	81	94	68	46	79	2131	novel transcript	lncRNA	20:32856621-32858751	+
ENSG00000189343	RPS2P46	1.42728	2.68939	1.0637e-08	2.04643e-07	up	637	718	455	1181	286	332	362	364	475	883	ribosomal protein S2 pseudogene 46 [Source:HGNC Symbol;Acc:HGNC:35839]	processed_pseudogene	17:19445970-19446852	-
ENSG00000276136		1.42495	2.68505	0.00706074	0.0234644	up	14	20	9	15	10	5	3	4	14	848	novel transcript	lncRNA	12:32000375-32001222	+
ENSG00000226415	TPI1P1	1.41974	2.67537	1.64201e-07	2.31758e-06	up	207	372	159	288	157	115	87	105	160	750	triosephosphate isomerase 1 pseudogene 1 [Source:HGNC Symbol;Acc:HGNC:35449]	processed_pseudogene	1:76699789-76700538	+
ENSG00000255717	SNHG1	1.4136	2.66402	1.845e-11	7.15065e-10	up	398	344	559	481	265	192	208	172	273	3065	small nucleolar RNA host gene 1 [Source:HGNC Symbol;Acc:HGNC:32688]	lncRNA	11:62851984-62855953	-
ENSG00000265206		1.40859	2.65477	0.000644954	0.00311184	up	21	43	34	93	24	16	28	22	26	1625	novel transcript, MIR142 host	lncRNA	17:58330884-58332508	-
ENSG00000226067	LINC00623	1.39954	2.63817	0.000337292	0.00178245	up	111	113	138	225	44	48	140	42	96	830	long intergenic non-protein coding RNA 623 [Source:HGNC Symbol;Acc:HGNC:44252]	lncRNA	1:120913184-121009291	+
ENSG00000225178	RPSAP58	1.39735	2.63417	6.39225e-05	0.00042605	up	1156	1466	799	1223	693	612	204	686	669	888	ribosomal protein SA pseudogene 58 [Source:HGNC Symbol;Acc:HGNC:36809]	processed_pseudogene	19:23827162-23828049	+
ENSG00000241163	LINC00877	1.37543	2.59446	0.00919941	0.0291365	up	23	33	22	109	39	18	17	17	24	2240	long intergenic non-protein coding RNA 877 [Source:HGNC Symbol;Acc:HGNC:27706]	lncRNA	3:71943592-72279503	-
ENSG00000224543	SNRPGP15	1.37539	2.59439	0.0043186	0.0156258	up	29	36	11	23	22	8	10	13	9	222	small nuclear ribonucleoprotein polypeptide G pseudogene 15 [Source:HGNC Symbol;Acc:HGNC:49371]	processed_pseudogene	19:14489388-14489609	+
ENSG00000263266	RPS7P1	1.3671	2.57952	6.42514e-09	1.29564e-07	up	1276	1822	930	1662	872	795	545	579	782	585	ribosomal protein S7 pseudogene 1 [Source:HGNC Symbol;Acc:HGNC:17081]	processed_pseudogene	17:28467822-28468406	+
ENSG00000241741	RPL7AP30	1.36588	2.57734	0.0133104	0.0395716	up	12	31	9	11	12	8	5	9	5	796	ribosomal protein L7a pseudogene 30 [Source:HGNC Symbol;Acc:HGNC:35757]	processed_pseudogene	4:112788083-112788878	-
ENSG00000214485	RPL7P1	1.36536	2.5764	1.14828e-14	1.08024e-12	up	2955	3443	2109	3152	1522	1577	1280	1217	1833	747	ribosomal protein L7 pseudogene 1 [Source:HGNC Symbol;Acc:HGNC:10367]	processed_pseudogene	5:150094302-150095048	+
ENSG00000226608	FTLP3	1.36309	2.57235	0.000898696	0.00413168	up	24	78	29	49	31	22	12	22	25	528	ferritin light chain pseudogene 3 [Source:HGNC Symbol;Acc:HGNC:4000]	processed_pseudogene	20:4023917-4024444	+
ENSG00000256745	ARPC3P3	1.36144	2.56941	1.99817e-06	2.09891e-05	up	326	390	181	311	210	113	103	145	205	549	actin related protein 2/3 complex subunit 3 pseudogene 3 [Source:HGNC Symbol;Acc:HGNC:39432]	processed_pseudogene	11:94188449-94188997	-
ENSG00000232573	RPL3P4	1.36061	2.56794	1.4542e-07	2.08699e-06	up	1607	1955	889	1007	623	586	655	668	1012	423	ribosomal protein L3 pseudogene 4 [Source:HGNC Symbol;Acc:HGNC:19805]	processed_pseudogene	14:98972879-98973301	-
ENSG00000229132	EIF4A1P10	1.35609	2.5599	2.53563e-06	2.58572e-05	up	108	132	245	226	96	70	71	103	117	1216	eukaryotic translation initiation factor 4A1 pseudogene 10 [Source:HGNC Symbol;Acc:HGNC:37930]	processed_pseudogene	X:92113246-92114461	-
ENSG00000223803	RPS20P14	1.3464	2.54277	9.56961e-07	1.10824e-05	up	106	120	62	75	54	34	41	45	63	360	ribosomal protein S20 pseudogene 14 [Source:HGNC Symbol;Acc:HGNC:36692]	processed_pseudogene	3:186900198-186900557	+
ENSG00000234327	ZNF232-AS1	1.33627	2.52498	1.23493e-05	0.000102098	up	85	143	52	84	58	48	42	37	49	462	ZNF232 antisense RNA 1 [Source:HGNC Symbol;Acc:HGNC:40623]	lncRNA	17:5111468-5115004	+
ENSG00000214389	RPS3AP26	1.33239	2.51819	1.39675e-05	0.000113543	up	104	225	99	203	79	100	69	51	106	784	RPS3A pseudogene 26 [Source:HGNC Symbol;Acc:HGNC:36513]	processed_pseudogene	7:98385801-98386584	-
ENSG00000236552	RPL13AP5	1.32925	2.51271	2.31855e-10	6.74872e-09	up	4324	5750	2597	4357	2109	1881	2127	2046	3021	612	ribosomal protein L13a pseudogene 5 [Source:HGNC Symbol;Acc:HGNC:23736]	processed_pseudogene	10:96750288-96750899	+
ENSG00000226084		1.32855	2.5115	3.81682e-10	1.05444e-08	up	110	166	90	146	74	55	60	66	78	555	ribosomal protein L17 (RPL17) pseudogene	processed_pseudogene	1:77129114-77129668	+
ENSG00000260136		1.32465	2.50471	0.00332104	0.0125613	up	62	63	26	28	11	30	33	15	30	730	novel transcript	lncRNA	16:23452758-23457606	+
ENSG00000236992	RPL12P12	1.32402	2.50363	0.00513606	0.0180812	up	23	35	28	38	29	17	10	4	21	501	ribosomal protein L12 pseudogene 12 [Source:HGNC Symbol;Acc:HGNC:15951]	processed_pseudogene	20:19823443-19823943	-
ENSG00000265478		1.31995	2.49657	0.0121544	0.0367176	up	10	9	7	12	6	5	6	3	5	985	novel transcript	lncRNA	17:18809956-18810940	+
ENSG00000231407	GORAB-AS1	1.31895	2.49485	0.00958228	0.0301192	up	6	14	18	22	11	9	6	4	9	521	GORAB antisense RNA 1 [Source:HGNC Symbol;Acc:HGNC:54051]	lncRNA	1:170460453-170532647	-
ENSG00000230979		1.31471	2.48752	0.00156641	0.00664757	up	33	53	15	30	19	9	21	20	17	531	ribosomal protein L18a (RPL18A) pseudogene	processed_pseudogene	2:47690716-47691246	-
ENSG00000240509	RPL34P18	1.31381	2.48597	0.000265758	0.00145259	up	79	94	39	43	24	37	25	36	48	354	ribosomal protein L34 pseudogene 18 [Source:HGNC Symbol;Acc:HGNC:35968]	processed_pseudogene	8:93957338-93957691	-
ENSG00000226243	RPL37AP1	1.31298	2.48454	3.51772e-07	4.55555e-06	up	182	248	118	143	96	99	70	80	111	279	ribosomal protein L37a pseudogene 1 [Source:HGNC Symbol;Acc:HGNC:16548]	processed_pseudogene	20:44466564-44466842	-
ENSG00000237550		1.31086	2.48089	0.00676439	0.0226381	up	17066	12541	4500	8127	8613	7479	2688	2346	7230	579	ribosomal protein L9 pseudogene 9	transcribed_processed_pseudogene	15:82372196-82372912	-
ENSG00000272010		1.30783	2.47569	0.00223273	0.00901834	up	43	39	23	13	16	14	17	12	21	623	novel transcript	lncRNA	8:65591850-65592472	-
ENSG00000228889	UBAC2-AS1	1.3042	2.46947	0.00103194	0.00464818	up	13	19	19	32	12	7	10	12	14	1354	UBAC2 antisense RNA 1 [Source:HGNC Symbol;Acc:HGNC:42502]	lncRNA	13:99181223-99200757	-
ENSG00000249740	OSMR-AS1	1.28938	2.44423	0.000157018	0.000926034	up	44	41	34	34	27	26	15	19	15	2120	OSMR antisense RNA 1 (head to head) [Source:HGNC Symbol;Acc:HGNC:50296]	lncRNA	5:38682581-38845829	-
ENSG00000229638	RPL4P4	1.2883	2.4424	8.59879e-11	2.77382e-09	up	154	164	121	123	75	79	77	59	90	1284	ribosomal protein L4 pseudogene 4 [Source:HGNC Symbol;Acc:HGNC:36179]	processed_pseudogene	3:185417495-185418778	-
ENSG00000237991	RPL35P1	1.28655	2.43944	1.21123e-08	2.30123e-07	up	124	198	104	185	73	63	79	78	119	370	ribosomal protein L35 pseudogene 1 [Source:HGNC Symbol;Acc:HGNC:36695]	processed_pseudogene	1:236981339-236981708	+
ENSG00000226360	RPL10AP6	1.28644	2.43925	2.12703e-06	2.22007e-05	up	157	145	92	187	89	92	58	59	92	652	ribosomal protein L10a pseudogene 6 [Source:HGNC Symbol;Acc:HGNC:36504]	processed_pseudogene	3:61742455-61743106	-
ENSG00000235776		1.28631	2.43903	0.000224816	0.00125482	up	41	36	28	28	25	20	15	11	19	801	ribosomal protein L7a (RPL7A) pseudogene	processed_pseudogene	22:19792294-19793094	+
ENSG00000260806	PAPOLA-DT	1.27995	2.42831	0.0119771	0.0362692	up	7	9	13	11	5	5	7	5	5	1512	PAPOLA divergent transcript [Source:HGNC Symbol;Acc:HGNC:55380]	lncRNA	14:96500810-96502321	-
ENSG00000272345		1.27983	2.4281	9.16594e-05	0.000580138	up	43	36	42	55	31	20	12	23	34	887	novel transcript, antisense to ACOT13	lncRNA	6:24700907-24701793	-
ENSG00000240342	RPS2P5	1.2695	2.41078	0.000119668	0.000728479	up	5007	3661	4256	10381	1818	3106	3098	3208	4726	879	ribosomal protein S2 pseudogene 5 [Source:HGNC Symbol;Acc:HGNC:31386]	processed_pseudogene	12:118246084-118246962	+
ENSG00000185839		1.26913	2.41017	0.00554871	0.0192546	up	9	23	12	21	8	9	5	8	14	690	adenylate kinase 2 (AK2) pseudogene	processed_pseudogene	1:58630841-58631530	-
ENSG00000213326	RPS7P11	1.26779	2.40792	1.91572e-11	7.39788e-10	up	443	609	354	471	280	257	202	222	316	586	ribosomal protein S7 pseudogene 11 [Source:HGNC Symbol;Acc:HGNC:35841]	processed_pseudogene	17:46721582-46722167	-
ENSG00000224858	RPL29P11	1.26471	2.40279	3.50065e-05	0.000251366	up	384	486	412	675	350	357	205	151	246	492	ribosomal protein L29 pseudogene 11 [Source:HGNC Symbol;Acc:HGNC:36905]	processed_pseudogene	3:37016523-37017014	-
ENSG00000196756	SNHG17	1.26111	2.39681	8.69751e-06	7.51965e-05	up	278	339	284	198	233	121	141	96	167	1232	small nucleolar RNA host gene 17 [Source:HGNC Symbol;Acc:HGNC:48600]	lncRNA	20:38419638-38435409	-
ENSG00000286873		1.25737	2.3906	0.00107237	0.00480496	up	33	20	55	30	21	14	21	15	26	1057	novel transcript	lncRNA	2:127888829-127892732	+
ENSG00000228205		1.25661	2.38933	2.17749e-06	2.26671e-05	up	164	203	101	225	115	99	76	70	113	732	ribosomal protein S3 (RPS3) pseudogene	processed_pseudogene	3:184149704-184150435	+
ENSG00000165178	NCF1C	1.25652	2.3892	0.00515216	0.0181259	up	79	234	66	349	80	103	64	110	127	1427	neutrophil cytosolic factor 1C pseudogene [Source:HGNC Symbol;Acc:HGNC:32523]	unprocessed_pseudogene	7:75156639-75172044	-
ENSG00000272182		1.25467	2.38612	0.000771844	0.00363536	up	21	24	27	18	8	10	12	12	21	561	novel transcript, antisense to PDHB	lncRNA	3:58428255-58428815	+
ENSG00000234335	RPS4XP11	1.25184	2.38145	0.0128171	0.0383453	up	24	19	8	11	12	8	6	9	8	772	ribosomal protein S4X pseudogene 11 [Source:HGNC Symbol;Acc:HGNC:37013]	processed_pseudogene	10:32102522-32103293	-
ENSG00000228495	LINC01013	1.24592	2.37169	0.0015662	0.00664757	up	22	27	14	16	10	10	8	12	15	1313	long intergenic non-protein coding RNA 1013 [Source:HGNC Symbol;Acc:HGNC:48987]	lncRNA	6:132131888-132169374	+
ENSG00000261051		1.24148	2.36441	0.0025495	0.0100414	up	35	45	28	20	29	9	18	12	22	2095	novel transcript, overlapping to PLOD2	lncRNA	3:146059585-146061679	-
ENSG00000253520		1.23967	2.36145	0.00199078	0.00818505	up	79	89	60	48	66	22	21	47	36	290	6-pyruvoyltetrahydropterin synthase (PTS) pseudogene	processed_pseudogene	5:179527224-179527513	-
ENSG00000223485	LINC01615	1.23088	2.34709	0.0121717	0.036744	up	28	38	23	37	18	2	26	16	28	1600	long intergenic non-protein coding RNA 1615 [Source:HGNC Symbol;Acc:HGNC:51898]	lncRNA	6:169157162-169162992	-
ENSG00000174977		1.21644	2.32373	9.21487e-06	7.92204e-05	up	321	331	237	220	195	187	98	134	169	1348	poly(A) binding protein interacting protein 1 (PAIP1) pseudogene	processed_pseudogene	17:18650195-18651542	+
ENSG00000213178	RPL22P1	1.2133	2.31867	1.1347e-05	9.49227e-05	up	348	390	180	210	183	122	152	137	217	410	ribosomal protein L22 pseudogene 1 [Source:HGNC Symbol;Acc:HGNC:17998]	processed_pseudogene	3:169483671-169484080	-
ENSG00000265666	RARA-AS1	1.1924	2.28532	3.45918e-05	0.000249143	up	93	169	85	230	71	82	82	73	100	1790	RARA antisense RNA 1 [Source:HGNC Symbol;Acc:HGNC:49577]	lncRNA	17:40340867-40343136	-
ENSG00000235978		1.17876	2.26383	0.00169854	0.00714302	up	50	44	21	27	28	15	19	20	22	338	novel transcript, antisense to ITPR1	lncRNA	3:4814294-4887293	-
ENSG00000234009	RPL5P34	1.17766	2.26209	0.000161684	0.000949241	up	254	292	116	132	101	93	111	126	153	891	ribosomal protein L5 pseudogene 34 [Source:HGNC Symbol;Acc:HGNC:36463]	processed_pseudogene	22:42776406-42777296	-
ENSG00000175061	SNHG29	1.17205	2.25332	2.09044e-09	4.71397e-08	up	5118	6582	4528	8071	3826	3112	3072	2693	5064	572	small nucleolar RNA host gene 29 [Source:HGNC Symbol;Acc:HGNC:28619]	lncRNA	17:16438767-16478678	+
ENSG00000213700	RPL17P50	1.16623	2.24425	0.00895333	0.0285371	up	31	39	15	15	16	10	9	18	21	546	ribosomal protein L17 pseudogene 50 [Source:HGNC Symbol;Acc:HGNC:45098]	processed_pseudogene	10:73005833-73006595	-
ENSG00000267655		1.16333	2.23974	0.015708	0.0453242	up	9	11	12	12	5	7	6	9	5	714	novel transcript, sense intronic to ATP9B	lncRNA	18:79117207-79117920	+
ENSG00000188511	C22orf34	1.16062	2.23554	5.71867e-05	0.000386952	up	56	76	42	88	26	36	34	49	46	2197	chromosome 22 putative open reading frame 34 [Source:HGNC Symbol;Acc:HGNC:28010]	lncRNA	22:49414524-49657542	-
ENSG00000137970	RPL7P9	1.15914	2.23324	2.25098e-13	1.48363e-11	up	2398	2944	1920	2807	1613	1483	1317	1201	1775	747	ribosomal protein L7 pseudogene 9 [Source:HGNC Symbol;Acc:HGNC:37028]	processed_pseudogene	1:96678874-96679620	-
ENSG00000287825		1.15503	2.22689	0.0144233	0.042193	up	28	23	10	12	10	6	14	11	14	653	novel transcript, antisense to CNPY3	lncRNA	6:42928287-42929457	-
ENSG00000230383		1.1539	2.22514	2.50148e-05	0.000188295	up	62	77	38	89	32	37	40	42	44	862	ribosomal protein L6 (RPL6) pseudogene	processed_pseudogene	7:137721985-137722846	+
ENSG00000228929	RPS13P2	1.15388	2.22512	1.01129e-06	1.16547e-05	up	241	318	145	209	138	99	132	142	165	455	ribosomal protein S13 pseudogene 2 [Source:HGNC Symbol;Acc:HGNC:36364]	processed_pseudogene	1:52772194-52772648	-
ENSG00000277496		1.15381	2.225	0.00845993	0.0272779	up	20	36	13	43	21	8	12	19	22	1807	novel transcript, antisense to SLCO4A1	lncRNA	20:62648961-62650767	-
ENSG00000259838	ELOCP2	1.15047	2.21986	4.19204e-05	0.000295059	up	49	64	47	33	31	23	28	25	37	332	elongin C pseudogene 2 [Source:HGNC Symbol;Acc:HGNC:17762]	unprocessed_pseudogene	15:41557027-41557435	+
ENSG00000269958		1.14704	2.21459	9.73352e-07	1.126e-05	up	279	177	200	216	139	118	127	94	184	811	novel transcript, sense intronic to KLC1	lncRNA	14:103696353-103697163	+
ENSG00000279457	WASH9P	1.14366	2.20941	0.000135191	0.000811867	up	117	250	187	151	82	137	124	92	76	1397	WAS protein family homolog 9, pseudogene [Source:HGNC Symbol;Acc:HGNC:53981]	unprocessed_pseudogene	1:185217-195411	-
ENSG00000245910	SNHG6	1.14356	2.20926	1.56127e-05	0.000124639	up	1492	2061	774	1285	1002	755	688	796	903	479	small nucleolar RNA host gene 6 [Source:HGNC Symbol;Acc:HGNC:32965]	lncRNA	8:66921684-66926398	-
ENSG00000244398		1.14296	2.20833	9.22883e-10	2.28899e-08	up	1781	2283	1225	2026	1001	1031	911	1056	1446	321	ribosomal protein L36a (RPL36A) pseudogene	processed_pseudogene	11:16974693-16975013	-
ENSG00000275180		1.13305	2.19321	0.000185496	0.00106457	up	56	71	65	65	41	55	40	22	32	491	novel transcript	lncRNA	12:62603909-62604399	+
ENSG00000269388		1.12907	2.18718	0.0143753	0.0420987	up	28	45	10	20	13	15	10	19	20	929	putative ATP-binding domain-containing protein 3-like protein (ABP3L) pseudogene	transcribed_processed_pseudogene	19:51594561-51606150	+
ENSG00000272750		1.12258	2.17736	0.00464702	0.0166088	up	55	93	42	25	25	32	46	26	33	2646	novel transcript, antisense to MIA3	lncRNA	1:222658867-222661512	-
ENSG00000287382		1.12096	2.17492	0.00134586	0.00585484	up	31	36	26	37	21	8	20	17	34	1076	novel transcript	lncRNA	4:55938153-55947996	-
ENSG00000218175		1.12045	2.17415	0.000457874	0.00231759	up	451	525	204	220	183	165	219	201	311	345	ribosomal protein, large, P1 (RPLP1) pseudogene	processed_pseudogene	2:176200908-176201252	-
ENSG00000234782	TPT1P9	1.11851	2.17123	0.000419696	0.00215137	up	47	45	25	54	35	23	22	22	27	514	tumor protein, translationally-controlled 1 pseudogene 9 [Source:HGNC Symbol;Acc:HGNC:49299]	processed_pseudogene	9:118082869-118083382	-
ENSG00000271851		1.11841	2.17108	0.0010859	0.00485643	up	37	47	37	24	22	18	13	25	33	2374	novel transcript, sense intronic to STX8	lncRNA	17:9553323-9555696	-
ENSG00000161643	SIGLEC16	1.11476	2.16559	0.00137561	0.00596349	up	61	98	51	113	41	74	35	48	39	3876	sialic acid binding Ig like lectin 16 [Source:HGNC Symbol;Acc:HGNC:24851]	polymorphic_pseudogene	19:49969600-49975819	+
ENSG00000197582	GPX1P1	1.1007	2.14459	0.00369258	0.0137187	up	133	157	123	340	173	69	99	135	86	606	glutathione peroxidase pseudogene 1 [Source:HGNC Symbol;Acc:HGNC:4560]	processed_pseudogene	X:13378735-13379340	-
ENSG00000267185	PTP4A2P1	1.09944	2.14271	5.15249e-05	0.000353345	up	44	56	36	52	28	34	22	22	38	478	PTP4A2 pseudogene 1 [Source:HGNC Symbol;Acc:HGNC:9637]	processed_pseudogene	17:42533532-42534009	+
ENSG00000234741	GAS5	1.09937	2.14261	2.02628e-11	7.71323e-10	up	1420	2056	1257	1922	1107	922	926	826	1311	1071	growth arrest specific 5 [Source:HGNC Symbol;Acc:HGNC:16355]	lncRNA	1:173858559-173868882	-
ENSG00000288044		1.0955	2.13688	0.00365157	0.0135947	up	67	103	25	50	34	39	31	39	44	331	novel transcript, antisense to RABGGTAand DHRS1	lncRNA	14:24271213-24298846	+
ENSG00000233016	SNHG7	1.08685	2.1241	0.000533896	0.00264963	up	1222	1297	606	498	654	466	525	520	676	2357	small nucleolar RNA host gene 7 [Source:HGNC Symbol;Acc:HGNC:28254]	lncRNA	9:136721366-136728184	-
ENSG00000260577		1.08632	2.12332	0.0151238	0.0438495	up	32	84	29	30	25	12	37	18	45	1682	novel transcript, antisense to CDH3	lncRNA	16:68644248-68646168	-
ENSG00000214975	PPIAP29	1.08575	2.12248	0.0104642	0.0324046	up	12	22	13	34	9	9	14	15	15	499	peptidylprolyl isomerase A pseudogene 29 [Source:HGNC Symbol;Acc:HGNC:43021]	processed_pseudogene	6:24976419-24976982	+
ENSG00000283103		1.08518	2.12165	0.000796795	0.00373158	up	304	349	153	133	132	136	119	151	199	3057	novel transcript, antisense to ERVK3-1	lncRNA	19:58309727-58327248	-
ENSG00000260231	KDM7A-DT	1.08372	2.11949	4.62398e-08	7.53779e-07	up	97	133	109	85	67	53	68	63	79	2457	KDM7A divergent transcript [Source:HGNC Symbol;Acc:HGNC:48959]	lncRNA	7:140177184-140179640	+
ENSG00000267547		1.07771	2.11069	0.00605713	0.0207174	up	28	38	28	32	27	24	23	7	16	537	novel transcript	lncRNA	17:35403837-35404373	-
ENSG00000280206		1.07542	2.10733	2.21821e-05	0.00016936	up	162	179	129	104	84	106	66	90	102	882	novel transcript	lncRNA	16:15701237-15702118	+
ENSG00000234883	MIR155HG	1.0729	2.10365	0.0100974	0.0314467	up	19	35	37	32	28	21	9	10	28	1600	MIR155 host gene [Source:HGNC Symbol;Acc:HGNC:35460]	lncRNA	21:25561909-25575168	+
ENSG00000255737	AGAP2-AS1	1.07281	2.10352	1.22355e-05	0.000101472	up	241	312	131	254	138	121	127	148	201	1500	AGAP2 antisense RNA 1 [Source:HGNC Symbol;Acc:HGNC:48633]	lncRNA	12:57726271-57728356	+
ENSG00000226221	RPL26P19	1.06022	2.08524	7.06291e-05	0.000463945	up	274	526	182	307	177	193	188	187	263	438	ribosomal protein L26 pseudogene 19 [Source:HGNC Symbol;Acc:HGNC:36393]	processed_pseudogene	5:56504635-56505072	-
ENSG00000173727		1.05809	2.08217	0.000815424	0.0038062	up	68	104	68	51	56	52	49	38	31	208	Finkel-Biskis-Reilly murine sarcoma virus (FBR-MuSV) ubiquitously expressed (FAU) pseudogene	transcribed_unprocessed_pseudogene	11:65455258-65466720	+
ENSG00000236603	RANP1	1.05795	2.08197	0.00394702	0.014495	up	28	45	52	81	29	29	28	19	59	651	RAN pseudogene 1 [Source:HGNC Symbol;Acc:HGNC:21631]	processed_pseudogene	6:30485940-30486590	+
ENSG00000139239	RPL14P1	1.05688	2.08043	1.18041e-06	1.33799e-05	up	170	242	213	336	156	160	111	149	173	645	ribosomal protein L14 pseudogene 1 [Source:HGNC Symbol;Acc:HGNC:31384]	processed_pseudogene	12:62965325-62965969	+
ENSG00000268001	CARD8-AS1	1.05329	2.07525	0.000115593	0.000706695	up	107	167	126	281	117	110	95	90	117	1969	CARD8 antisense RNA 1 [Source:HGNC Symbol;Acc:HGNC:51408]	lncRNA	19:48255675-48258199	+
ENSG00000226950	DANCR	1.05216	2.07363	1.79378e-09	4.1101e-08	up	320	295	265	363	202	207	168	205	198	3959	differentiation antagonizing non-protein coding RNA [Source:HGNC Symbol;Acc:HGNC:28964]	lncRNA	4:52712325-52723623	+
ENSG00000239911	PRKAG2-AS1	1.04427	2.06233	0.0158101	0.0455696	up	52	81	15	59	39	36	31	19	38	382	PRKAG2 antisense RNA 1 [Source:HGNC Symbol;Acc:HGNC:40468]	lncRNA	7:151877042-151879223	+
ENSG00000238072	CDC26P1	1.0325	2.04556	0.0012327	0.00543106	up	273	207	176	133	164	123	106	73	185	258	cell division cycle 26 pseudogene 1 [Source:HGNC Symbol;Acc:HGNC:22770]	processed_pseudogene	7:129410113-129410370	-
ENSG00000261542		1.02898	2.04058	0.0131115	0.0391003	up	21	21	20	20	12	9	12	7	28	2054	novel transcript	lncRNA	8:63215981-63218034	+
ENSG00000203644		1.02414	2.03375	0.000509994	0.00254461	up	107	136	132	177	133	94	67	50	98	910	novel transcript, sense intronic to TMCC1	lncRNA	3:129847048-129847957	-
ENSG00000268205		1.02296	2.03208	6.95321e-05	0.000458007	up	663	470	590	449	429	318	422	213	408	4258	novel transcript	lncRNA	19:57304305-57308562	+
ENSG00000276529		1.02129	2.02974	0.0148101	0.0431062	up	47	34	26	13	21	17	17	22	22	443	novel transcript	lncRNA	21:44978832-44979274	+
ENSG00000234636	MED14OS	1.01638	2.02283	0.00125029	0.0054972	up	32	50	26	28	16	22	24	24	24	900	MED14 opposite strand [Source:HGNC Symbol;Acc:HGNC:40162]	lncRNA	X:40735400-40738701	+
ENSG00000250616		1.01446	2.02015	0.00482358	0.0171737	up	16	24	19	35	14	15	19	10	18	1650	novel transcript, antisense to YPEL3	lncRNA	16:30096430-30104116	+
ENSG00000260260	SNHG19	1.00945	2.01314	0.00610945	0.0208508	up	248	221	164	82	96	157	82	102	156	342	small nucleolar RNA host gene 19 [Source:HGNC Symbol;Acc:HGNC:49574]	lncRNA	16:2154797-2155358	-
ENSG00000230457	PA2G4P4	1.00057	2.00079	0.000567702	0.00279789	up	36	33	58	52	34	24	27	32	30	1182	proliferation-associated 2G4 pseudogene 4 [Source:HGNC Symbol;Acc:HGNC:32217]	processed_pseudogene	3:156809551-156810732	-
ENSG00000273344	PAXIP1-DT	-1.00592	0.497952	0.00934899	0.0295108	down	54	61	106	44	107	201	269	175	117	2256	PAXIP1 divergent transcript [Source:HGNC Symbol;Acc:HGNC:27328]	lncRNA	7:155003448-155005703	+
ENSG00000251474	RPL32P3	-1.00594	0.497945	0.000305958	0.00163917	down	26	50	55	58	108	91	178	97	150	275	ribosomal protein L32 pseudogene 3 [Source:HGNC Symbol;Acc:HGNC:27024]	transcribed_unprocessed_pseudogene	3:129382922-129399655	-
ENSG00000176593		-1.01248	0.495695	0.000849563	0.00394391	down	18	40	19	23	63	42	82	59	86	6438	novel transcript, antisense to ZNF606	lncRNA	19:58002061-58011232	+
ENSG00000231711	LINC00899	-1.01587	0.49453	0.00061768	0.00300605	down	42	50	34	26	126	109	67	92	110	493	long intergenic non-protein coding RNA 899 [Source:HGNC Symbol;Acc:HGNC:48583]	lncRNA	22:46039907-46044853	-
ENSG00000223509		-1.01699	0.494148	0.00525417	0.018415	down	9	15	21	29	58	41	31	49	66	1613	WAS protein homolog associated with actin, golgi membranes and microtubules (WHAMM) pseudogene	transcribed_processed_pseudogene	15:32519848-32536926	-
ENSG00000277053	GTF2IP1	-1.01871	0.493558	0.00168638	0.0070961	down	41	80	80	100	154	189	180	302	148	2047	general transcription factor IIi pseudogene 1 [Source:HGNC Symbol;Acc:HGNC:4660]	transcribed_unprocessed_pseudogene	7:75185385-75237696	-
ENSG00000173209	AHSA2P	-1.01899	0.49346	1.36166e-10	4.15998e-09	down	280	415	391	410	1026	1068	955	760	1141	1003	activator of HSP90 ATPase homolog 2, pseudogene [Source:HGNC Symbol;Acc:HGNC:20437]	transcribed_unitary_pseudogene	2:61177418-61191203	+
ENSG00000221817	PPP3CB-AS1	-1.02216	0.492379	7.87877e-07	9.33691e-06	down	43	36	35	39	104	90	90	107	122	842	PPP3CB antisense RNA 1 (head to head) [Source:HGNC Symbol;Acc:HGNC:50750]	lncRNA	10:73495525-73520070	+
ENSG00000285219	HULC	-1.04225	0.485568	0.0104511	0.032383	down	12	10	13	11	27	29	51	17	33	1783	hepatocellular carcinoma up-regulated long non-coding RNA [Source:HGNC Symbol;Acc:HGNC:34232]	lncRNA	6:8435568-9294133	+
ENSG00000213062		-1.04413	0.484938	0.00274345	0.0106773	down	13	10	12	9	26	22	35	29	39	14107	novel transcript	lncRNA	1:169486076-169500182	+
ENSG00000128262	POM121L9P	-1.05783	0.480353	0.00323314	0.0122662	down	7	9	14	13	23	26	34	25	40	1285	POM121 transmembrane nucleoporin like 9, pseudogene [Source:HGNC Symbol;Acc:HGNC:30080]	transcribed_unprocessed_pseudogene	22:24251828-24265525	+
ENSG00000225259	ST13P6	-1.05966	0.479744	0.0130635	0.0389843	down	14	7	21	15	20	36	56	45	40	1102	ST13, Hsp70 interacting protein pseudogene 6 [Source:HGNC Symbol;Acc:HGNC:18557]	processed_pseudogene	8:133408006-133409107	+
ENSG00000230417	LINC00856	-1.06122	0.479227	0.013496	0.0400232	down	24	23	26	9	41	81	32	49	82	651	long intergenic non-protein coding RNA 856 [Source:HGNC Symbol;Acc:HGNC:45111]	lncRNA	10:78179185-78551355	+
ENSG00000206149	HERC2P9	-1.06645	0.477492	0.00303482	0.0116144	down	90	69	102	54	274	199	334	129	155	5187	hect domain and RLD 2 pseudogene 9 [Source:HGNC Symbol;Acc:HGNC:30495]	transcribed_unprocessed_pseudogene	15:28589492-28685264	+
ENSG00000228223	HCG11	-1.06717	0.477256	1.51114e-06	1.64982e-05	down	128	193	198	178	313	419	648	443	584	5696	HLA complex group 11 [Source:HGNC Symbol;Acc:HGNC:17707]	lncRNA	6:26521709-26527404	+
ENSG00000286699		-1.06733	0.477203	0.00169217	0.00711904	down	16	10	17	18	32	44	33	39	65	1704	novel transcript	lncRNA	3:101686827-101700926	+
ENSG00000248441	LINC01197	-1.06884	0.476703	0.000277422	0.0015067	down	41	37	32	46	136	81	149	83	87	1102	long intergenic non-protein coding RNA 1197 [Source:HGNC Symbol;Acc:HGNC:49597]	lncRNA	15:95186634-95327129	-
ENSG00000231160	KLF3-AS1	-1.07455	0.474818	0.00505913	0.0178545	down	13	19	17	7	31	37	57	27	43	1379	KLF3 antisense RNA 1 [Source:HGNC Symbol;Acc:HGNC:25796]	lncRNA	4:38602438-38664914	-
ENSG00000250802	ZBED3-AS1	-1.09196	0.469123	0.0164695	0.0471306	down	10	4	14	18	30	42	37	27	23	527	ZBED3 antisense RNA 1 [Source:HGNC Symbol;Acc:HGNC:44188]	lncRNA	5:77086688-77166909	+
ENSG00000276550	HERC2P2	-1.09339	0.468658	1.25491e-06	1.409e-05	down	292	488	515	476	1240	845	1539	1405	1119	5181	hect domain and RLD 2 pseudogene 2 [Source:HGNC Symbol;Acc:HGNC:4870]	transcribed_unprocessed_pseudogene	15:22495570-22590815	+
ENSG00000260852	FBXL19-AS1	-1.09598	0.46782	0.0116958	0.0355585	down	14	16	10	33	36	28	81	61	48	3951	FBXL19 antisense RNA 1 [Source:HGNC Symbol;Acc:HGNC:27557]	lncRNA	16:30919319-30923269	-
ENSG00000259583		-1.09612	0.467772	0.00426753	0.0154695	down	9	24	14	11	26	31	55	34	59	4312	novel transcript, antisense to LRRK1 and ALDH1A3	lncRNA	15:100892343-100919391	-
ENSG00000271122	HERPUD2-AS1	-1.10228	0.46578	6.82703e-06	6.07464e-05	down	69	85	61	69	164	168	257	241	163	4200	HERPUD2 antisense RNA 1 [Source:HGNC Symbol;Acc:HGNC:55258]	lncRNA	7:35695214-35699413	+
ENSG00000260565	ERVK13-1	-1.11018	0.463237	0.000489178	0.00245509	down	60	73	156	88	188	228	236	280	432	1587	endogenous retrovirus group K13 member 1 [Source:HGNC Symbol;Acc:HGNC:27548]	lncRNA	16:2660348-2682379	-
ENSG00000230513	THAP7-AS1	-1.11369	0.462109	0.00640266	0.0216549	down	17	12	26	17	68	27	77	44	42	1720	THAP7 antisense RNA 1 [Source:HGNC Symbol;Acc:HGNC:41013]	lncRNA	22:21001886-21010342	+
ENSG00000229647	MYOSLID	-1.11664	0.461166	0.0065318	0.0220045	down	45	22	43	16	84	118	54	103	96	1998	myocardin-induced smooth muscle lncRNA, inducer of differentiation [Source:HGNC Symbol;Acc:HGNC:51821]	lncRNA	2:207166120-207248668	+
ENSG00000278768	BACE1-AS	-1.11702	0.461045	1.29565e-07	1.88606e-06	down	45	38	44	44	127	104	129	133	116	520	BACE1 antisense RNA [Source:HGNC Symbol;Acc:HGNC:37125]	lncRNA	11:117288453-117293571	+
ENSG00000220785	MTMR9LP	-1.11936	0.460299	2.62705e-06	2.6588e-05	down	118	119	96	71	311	254	364	255	263	1545	myotubularin related protein 9 like, pseudogene [Source:HGNC Symbol;Acc:HGNC:27920]	transcribed_unprocessed_pseudogene	1:32231658-32241620	-
ENSG00000232931	LINC00342	-1.12485	0.458551	1.32017e-07	1.91898e-06	down	91	101	110	83	299	294	284	180	330	879	long intergenic non-protein coding RNA 342 [Source:HGNC Symbol;Acc:HGNC:42470]	lncRNA	2:95807052-95835003	-
ENSG00000226200	SGMS1-AS1	-1.13027	0.456829	3.30054e-05	0.000239738	down	19	28	24	22	82	48	73	67	63	12408	SGMS1 antisense RNA 1 [Source:HGNC Symbol;Acc:HGNC:49683]	lncRNA	10:50623466-50641451	+
ENSG00000247708	STX18-AS1	-1.13238	0.456163	0.00204913	0.00839906	down	27	28	14	9	43	50	53	59	81	2111	STX18 antisense RNA 1 (head to head) [Source:HGNC Symbol;Acc:HGNC:48877]	lncRNA	4:4542131-4787359	+
ENSG00000229847	EMX2OS	-1.13385	0.455698	1.65093e-05	0.000130867	down	577	657	664	324	1144	1520	1901	1385	2223	520	EMX2 opposite strand/antisense RNA [Source:HGNC Symbol;Acc:HGNC:18511]	lncRNA	10:117473215-117545068	-
ENSG00000275120		-1.13658	0.454836	0.00518252	0.0182058	down	9	10	11	7	25	20	36	16	39	3668	novel transcript, antisense to ZSCAN2	lncRNA	15:84597809-84633988	-
ENSG00000272909		-1.13833	0.454284	0.0014403	0.00619864	down	12	23	16	8	52	38	48	30	45	1870	novel transcript, antisense to MTHFD1	lncRNA	14:64440369-64442238	-
ENSG00000287769		-1.1421	0.453098	0.0126936	0.0380345	down	11	15	4	8	38	30	25	15	29	3329	novel transcript, antisense to SPIN1	lncRNA	9:88384902-88389224	-
ENSG00000271913	TAGAP-AS1	-1.14478	0.45226	0.0028566	0.0110492	down	17	15	13	9	47	39	43	19	51	2682	TAGAP antisense RNA 1 [Source:HGNC Symbol;Acc:HGNC:55239]	lncRNA	6:158988178-159088114	+
ENSG00000189423	USP32P3	-1.14528	0.452101	0.00244356	0.00969028	down	17	26	20	16	53	90	53	32	55	1174	ubiquitin specific peptidase 32 pseudogene 3 [Source:HGNC Symbol;Acc:HGNC:43576]	transcribed_unprocessed_pseudogene	17:20408311-20434286	+
ENSG00000287737		-1.14546	0.452047	0.0120442	0.036431	down	6	3	7	11	16	21	16	22	23	2069	novel transcript	lncRNA	17:82273748-82279645	+
ENSG00000177640	CASC2	-1.14616	0.451828	8.45964e-06	7.36036e-05	down	43	60	45	34	164	130	126	125	110	3270	cancer susceptibility 2 [Source:HGNC Symbol;Acc:HGNC:22933]	lncRNA	10:118046279-118210158	+
ENSG00000280195		-1.14746	0.45142	0.0123818	0.037215	down	5	12	7	12	14	15	34	28	41	1939	novel transcript, antisense to RPL10	lncRNA	X:154396878-154398816	-
ENSG00000250132		-1.14825	0.451173	0.00262663	0.0102864	down	32	41	16	17	42	96	92	68	88	3207	novel transcript	lncRNA	12:974133-991190	-
ENSG00000269378	ITGB1P1	-1.14844	0.451113	1.69556e-05	0.000134206	down	358	499	963	688	1703	1580	1767	2038	2023	609	integrin subunit beta 1 pseudogene 1 [Source:HGNC Symbol;Acc:HGNC:3781]	processed_pseudogene	19:14621634-14622242	-
ENSG00000244055		-1.1524	0.449876	4.78058e-06	4.46e-05	down	37	32	29	34	93	81	132	71	109	4933	novel transcript, antisense to ERVW-1 and PEX1	lncRNA	7:92457564-92495601	+
ENSG00000272447		-1.15778	0.448201	0.00382211	0.0141115	down	8	14	17	4	29	29	35	31	34	1701	novel transcript	lncRNA	10:79825902-79827602	+
ENSG00000185495	SEPTIN7P13	-1.15927	0.447739	0.000476956	0.00240108	down	10	25	19	39	63	71	72	66	61	343	septin 7 pseudogene 13 [Source:HGNC Symbol;Acc:HGNC:55092]	transcribed_unprocessed_pseudogene	1:223992743-224010612	+
ENSG00000245317		-1.15956	0.447648	0.0142084	0.0417303	down	12	25	8	4	39	43	26	30	40	1454	novel transcript	lncRNA	5:179859013-179861283	+
ENSG00000269940		-1.1606	0.447326	0.00579771	0.0199823	down	11	13	39	51	76	79	92	64	106	611	novel transcript, sense intronic to KLC1	lncRNA	14:103694560-103695170	+
ENSG00000229807	XIST	-1.16086	0.447247	3.15941e-08	5.35045e-07	down	1691	2051	2614	2736	5406	4951	9291	6369	7469	19245	X inactive specific transcript [Source:HGNC Symbol;Acc:HGNC:12810]	lncRNA	X:73820649-73852723	-
ENSG00000257337		-1.16201	0.446888	0.00113835	0.00506023	down	44	83	43	26	156	95	210	135	120	2380	novel transcript, antisense to TENC1 & EIF4B	lncRNA	12:53012884-53054450	-
ENSG00000237276	ANO7L1	-1.16727	0.445264	0.000795734	0.00372897	down	32	50	24	22	109	92	66	59	152	1720	anoctamin 7 like 1 (pseudogene) [Source:HGNC Symbol;Acc:HGNC:32248]	transcribed_unprocessed_pseudogene	1:16215909-16228027	-
ENSG00000232098		-1.16782	0.445092	1.17318e-06	1.3312e-05	down	29	34	27	51	94	109	96	84	137	3059	novel transcript	lncRNA	19:58404238-58408484	-
ENSG00000273382	TMEM167B-DT	-1.16822	0.444971	0.00354512	0.0132748	down	5	11	10	14	40	19	30	30	27	2888	TMEM167B divergent transcript [Source:HGNC Symbol;Acc:HGNC:55076]	lncRNA	1:109087971-109090858	-
ENSG00000124549	BTN2A3P	-1.16981	0.444479	0.00154775	0.00658412	down	14	16	35	44	65	53	109	78	99	1836	butyrophilin subfamily 2 member A3, pseudogene [Source:HGNC Symbol;Acc:HGNC:13229]	transcribed_unprocessed_pseudogene	6:26421391-26432383	+
ENSG00000247287		-1.16982	0.444475	0.00225583	0.00908131	down	10	11	19	10	36	19	43	44	45	1611	novel transcript, antisense to PRKCH	lncRNA	14:61294909-61322838	-
ENSG00000276248		-1.17904	0.441644	0.00149937	0.00640895	down	8	25	11	14	35	54	37	33	54	3362	novel transcript, sense intronic to TMCO3	lncRNA	13:113527260-113530621	+
ENSG00000214135		-1.18058	0.441176	5.82953e-06	5.29968e-05	down	56	56	55	93	159	248	191	137	227	770	succinate dehydrogenase complex, subunit A, flavoprotein (Fp) (SDHA) pseudogene	transcribed_unprocessed_pseudogene	3:197578213-197627906	-
ENSG00000270231	NBPF8	-1.18292	0.440458	0.00566118	0.0195907	down	24	27	110	83	149	145	209	170	245	5330	NBPF member 8 [Source:HGNC Symbol;Acc:HGNC:31990]	transcribed_unprocessed_pseudogene	1:120419850-120467739	+
ENSG00000258744		-1.18916	0.438558	0.0121878	0.0367768	down	6	5	9	16	41	17	18	24	35	2712	novel transcript, antisense to CMA1	lncRNA	14:24443016-24508688	+
ENSG00000267102		-1.19299	0.437395	0.0167447	0.0478116	down	6	4	7	10	18	11	15	21	39	627	RAB32, member RAS oncogene family (RAB32) pseudogene	transcribed_processed_pseudogene	17:35409602-35410228	-
ENSG00000224078	SNHG14	-1.19806	0.43586	4.167e-12	1.93448e-10	down	193	220	214	277	624	672	858	550	686	7005	small nucleolar RNA host gene 14 [Source:HGNC Symbol;Acc:HGNC:37462]	lncRNA	15:24978583-25420336	+
ENSG00000225684	FAM225B	-1.20944	0.432437	0.00769531	0.02522	down	6	11	12	7	23	20	34	14	49	1377	family with sequence similarity 225 member B [Source:HGNC Symbol;Acc:HGNC:21865]	lncRNA	9:113102117-113111543	-
ENSG00000225975	LINC01534	-1.21236	0.431561	0.00211511	0.00861825	down	13	11	10	8	24	34	38	39	24	3668	long intergenic non-protein coding RNA 1534 [Source:HGNC Symbol;Acc:HGNC:51281]	lncRNA	19:36682636-36687449	-
ENSG00000215246		-1.21677	0.430244	0.00257517	0.0101257	down	10	8	15	22	29	58	32	36	54	3482	novel transcript	lncRNA	5:987180-997308	-
ENSG00000184100	BRD7P2	-1.22556	0.42763	0.00446546	0.0160647	down	5	4	8	11	23	18	24	16	27	1944	bromodomain containing 7 pseudogene 2 [Source:HGNC Symbol;Acc:HGNC:33541]	processed_pseudogene	3:160100850-160102793	+
ENSG00000245498		-1.22744	0.427075	0.00435708	0.0157357	down	21	6	17	22	27	40	58	53	84	2886	novel transcript, antisense to C11orf61	lncRNA	11:124800424-124834487	+
ENSG00000237356		-1.22988	0.426353	0.0159573	0.0458823	down	26	15	34	5	100	60	40	53	61	1276	novel transcript	lncRNA	14:53169010-53883740	+
ENSG00000258754	LINC01579	-1.23444	0.425008	0.0144814	0.042334	down	43	21	54	7	101	89	91	62	166	3480	long intergenic non-protein coding RNA 1579 [Source:HGNC Symbol;Acc:HGNC:27519]	lncRNA	15:93718542-94070898	-
ENSG00000239521	CASTOR3	-1.24158	0.42291	0.00017768	0.00102744	down	96	178	73	62	289	274	433	323	247	664	CASTOR family member 3 [Source:HGNC Symbol;Acc:HGNC:29954]	transcribed_unprocessed_pseudogene	7:100200653-100272218	-
ENSG00000215302		-1.2468	0.421381	0.0168412	0.0479909	down	3	10	5	21	22	30	43	29	23	1502	WAS protein homolog associated with actin, golgi membranes and microtubules (WHAMM) pseudogene	transcribed_unprocessed_pseudogene	15:30470779-30507623	+
ENSG00000263069	RNF213-AS1	-1.24817	0.420981	0.0131999	0.039309	down	3	7	11	8	10	21	35	22	25	3651	RNF213 antisense RNA 1 [Source:HGNC Symbol;Acc:HGNC:54402]	lncRNA	17:80351828-80415168	-
ENSG00000228315	GUSBP11	-1.25536	0.418889	1.96863e-05	0.000152707	down	13	17	21	30	51	54	76	52	86	3350	GUSB pseudogene 11 [Source:HGNC Symbol;Acc:HGNC:42325]	lncRNA	22:23638487-23717356	-
ENSG00000174353	STAG3L3	-1.25897	0.417841	0.000109933	0.000677329	down	12	17	16	12	38	39	59	48	39	1067	stromal antigen 3-like 3 (pseudogene) [Source:HGNC Symbol;Acc:HGNC:33845]	transcribed_unprocessed_pseudogene	7:72969696-73005922	-
ENSG00000223546	LINC00630	-1.25941	0.417714	0.00822247	0.0266612	down	3	8	13	9	14	26	39	24	26	2101	long intergenic non-protein coding RNA 630 [Source:HGNC Symbol;Acc:HGNC:44263]	lncRNA	X:102769158-102885406	+
ENSG00000243701	DUBR	-1.26397	0.416398	8.57879e-05	0.000548175	down	65	84	51	24	181	178	152	182	193	3184	DPPA2 upstream binding RNA [Source:HGNC Symbol;Acc:HGNC:48569]	lncRNA	3:107220744-107348464	+
ENSG00000263327	TAPT1-AS1	-1.2672	0.415464	0.00107789	0.00482596	down	9	9	10	21	26	31	43	33	63	510	TAPT1 antisense RNA 1 (head to head) [Source:HGNC Symbol;Acc:HGNC:26832]	lncRNA	4:16226685-16320140	+
ENSG00000263400	TMEM220-AS1	-1.26757	0.415358	0.00550794	0.0191349	down	10	13	4	4	26	17	20	26	35	561	TMEM220 antisense RNA 1 [Source:HGNC Symbol;Acc:HGNC:44357]	lncRNA	17:10729777-10815164	+
ENSG00000228878	SEPTIN7-DT	-1.27	0.41466	5.00959e-05	0.000344874	down	9	15	13	17	42	37	41	33	62	3789	SEPTIN7 divergent transcript [Source:HGNC Symbol;Acc:HGNC:51153]	lncRNA	7:35751856-35800676	-
ENSG00000258441	LINC00641	-1.27162	0.414196	9.95128e-07	1.14932e-05	down	94	84	143	88	280	336	428	299	280	1763	long intergenic non-protein coding RNA 641 [Source:HGNC Symbol;Acc:HGNC:27511]	lncRNA	14:21200079-21206900	-
ENSG00000226833		-1.27381	0.413567	0.0114683	0.0350015	down	6	6	8	8	16	13	42	14	28	1009	novel transcript	lncRNA	2:28707511-28751722	-
ENSG00000259275		-1.27617	0.41289	0.00016444	0.000961822	down	25	34	51	18	91	101	85	78	165	1892	novel transcript	lncRNA	15:96354237-96405235	+
ENSG00000204959	ARHGEF34P	-1.27707	0.412634	0.000867341	0.00401297	down	5	30	21	25	73	50	80	51	62	4532	Rho guanine nucleotide exchange factor 34, pseudogene [Source:HGNC Symbol;Acc:HGNC:38086]	unprocessed_pseudogene	7:144272445-144286966	-
ENSG00000228242	XPC-AS1	-1.27722	0.41259	0.0115827	0.0352801	down	4	3	4	8	13	10	18	16	19	559	XPC antisense RNA 1 [Source:HGNC Symbol;Acc:HGNC:55014]	lncRNA	3:14144637-14165978	+
ENSG00000224086	PPM1F-AS1	-1.27737	0.412547	8.48125e-05	0.000543569	down	14	33	24	23	49	69	101	84	66	37852	PPM1F antisense RNA 1 [Source:HGNC Symbol;Acc:HGNC:40888]	lncRNA	22:21938269-21977632	+
ENSG00000284693	LINC02606	-1.27861	0.412193	4.00209e-05	0.000283277	down	11	30	12	19	49	54	62	59	59	839	long intergenic non-protein coding RNA 2606 [Source:HGNC Symbol;Acc:HGNC:54047]	lncRNA	1:9425094-9440564	-
ENSG00000224934		-1.28404	0.410644	0.000660092	0.00317841	down	12	21	13	16	49	60	66	25	45	5667	novel transcript	lncRNA	10:99430919-99463259	+
ENSG00000251141	MRPS30-DT	-1.28455	0.4105	6.0751e-05	0.000407328	down	24	24	25	10	69	61	83	58	63	738	MRPS30 divergent transcript [Source:HGNC Symbol;Acc:HGNC:53420]	lncRNA	5:44742420-44808777	-
ENSG00000224729	PCOLCE-AS1	-1.28604	0.410076	0.0175863	0.0497029	down	11	8	9	6	15	12	20	35	61	2537	PCOLCE antisense RNA 1 [Source:HGNC Symbol;Acc:HGNC:40430]	lncRNA	7:100589402-100604206	-
ENSG00000234390	USP27X-DT	-1.28808	0.409497	0.00757175	0.0248685	down	15	15	7	4	51	34	28	25	26	2175	USP27X divergent transcript [Source:HGNC Symbol;Acc:HGNC:27249]	lncRNA	X:49876724-49879241	-
ENSG00000215158		-1.30887	0.403638	0.00680356	0.0227371	down	4	5	4	16	21	20	26	27	22	458	Putative beta-glucuronidase-like protein FLJ75287 pseudogene	transcribed_unprocessed_pseudogene	5:34164698-34244796	-
ENSG00000245105	A2M-AS1	-1.31108	0.40302	6.3587e-06	5.71026e-05	down	17	19	15	12	41	52	48	52	65	2930	A2M antisense RNA 1 [Source:HGNC Symbol;Acc:HGNC:27057]	lncRNA	12:9065163-9068689	+
ENSG00000258679		-1.31111	0.40301	0.0136101	0.0402889	down	3	6	8	2	12	18	14	12	22	658	novel YWHA pseudogene	transcribed_processed_pseudogene	12:56822985-56874268	+
ENSG00000232063		-1.31588	0.401681	0.000894113	0.00411238	down	17	46	13	53	77	103	142	95	95	4244	novel transcript	lncRNA	9:94332459-94363013	+
ENSG00000225793	TMEM30A-DT	-1.32453	0.399279	0.00387568	0.0142772	down	10	9	7	4	24	19	17	37	27	5454	TMEM30A divergent transcript [Source:HGNC Symbol;Acc:HGNC:48985]	lncRNA	6:75285014-75317525	+
ENSG00000247796		-1.32907	0.398026	0.00864331	0.0277269	down	3	23	4	9	29	34	32	28	33	5930	novel transcript, antisense to MOCS2	lncRNA	5:53109816-53127673	+
ENSG00000261625		-1.32966	0.397862	0.00366032	0.0136178	down	33	36	31	10	102	66	167	55	69	1284	novel transcript, overlapping to MRGPRF	lncRNA	11:69000765-69002048	-
ENSG00000284237	LINC02767	-1.33234	0.397123	0.00438325	0.0158089	down	18	7	4	8	28	27	27	42	31	7440	long intergenic non-protein coding RNA 2767 [Source:HGNC Symbol;Acc:HGNC:54287]	lncRNA	1:207959292-207969329	+
ENSG00000239665		-1.33394	0.396684	1.24434e-08	2.35785e-07	down	41	55	53	34	123	140	198	131	169	1446	novel transcript	lncRNA	10:13631143-13668445	+
ENSG00000255874	PRECSIT	-1.34267	0.394291	0.00177707	0.00742214	down	16	17	46	18	55	51	111	62	140	6265	p53 regulated carcinoma associated Stat3 activating long intergenic non-protein coding transcript [Source:HGNC Symbol;Acc:HGNC:27492]	lncRNA	13:110863987-110870251	-
ENSG00000215483	LINC00598	-1.35006	0.392277	4.05766e-05	0.000286519	down	34	37	27	19	131	114	89	65	89	3541	long intergenic non-protein coding RNA 598 [Source:HGNC Symbol;Acc:HGNC:42770]	lncRNA	13:40079106-40535807	-
ENSG00000224905		-1.35121	0.391963	0.00160197	0.00678368	down	12	6	19	7	34	43	45	24	41	1332	novel transcript, antisense to LIPI	lncRNA	21:14027419-14144468	+
ENSG00000269821	KCNQ1OT1	-1.35626	0.390594	7.61037e-05	0.000495184	down	52	45	49	23	91	108	194	182	146	91667	KCNQ1 opposite strand/antisense transcript 1 [Source:HGNC Symbol;Acc:HGNC:6295]	lncRNA	11:2608328-2699994	-
ENSG00000234420	ZNF37BP	-1.35949	0.389719	1.01961e-10	3.24014e-09	down	56	81	98	75	249	216	339	237	264	1352	zinc finger protein 37B, pseudogene [Source:HGNC Symbol;Acc:HGNC:13103]	transcribed_processed_pseudogene	10:42513510-42552822	-
ENSG00000216775		-1.3643	0.388423	0.00218257	0.00885257	down	22	30	10	8	71	61	57	66	36	436	heterogeneous nuclear ribonucleoprotein A/B (HNRNPAB) pseudogene	transcribed_unprocessed_pseudogene	6:52664366-52669155	+
ENSG00000224596	ZMIZ1-AS1	-1.36716	0.387652	0.00222194	0.00897984	down	9	12	19	5	54	21	31	41	46	2878	ZMIZ1 antisense RNA 1 [Source:HGNC Symbol;Acc:HGNC:27433]	lncRNA	10:78943328-79067895	-
ENSG00000184208	C22orf46	-1.36835	0.387333	7.17623e-13	4.10557e-11	down	262	347	230	236	785	1006	980	896	848	4890	chromosome 22 putative open reading frame 46 [Source:HGNC Symbol;Acc:HGNC:26294]	transcribed_unitary_pseudogene	22:41688877-41698136	+
ENSG00000248429	FAM198B-AS1	-1.36973	0.386963	0.000848885	0.00394171	down	10	56	21	43	85	126	133	96	90	2917	FAM198B antisense RNA 1 [Source:HGNC Symbol;Acc:HGNC:53132]	lncRNA	4:158170752-158202877	+
ENSG00000215068		-1.3734	0.38598	0.000286699	0.00155196	down	8	9	11	17	31	23	53	41	44	1650	novel transcript, antisense to ANXA2R	lncRNA	5:43041575-43054603	+
ENSG00000259728	LINC00933	-1.37938	0.384384	0.00280861	0.0108873	down	5	18	11	4	31	41	26	32	29	219	long intergenic non-protein coding RNA 933 [Source:HGNC Symbol;Acc:HGNC:48625]	transcribed_unprocessed_pseudogene	15:84570649-84580175	+
ENSG00000259370		-1.38011	0.38419	0.0118057	0.0358498	down	230	278	327	21	659	886	698	588	892	570	novel transcript, antisense to TLN2	lncRNA	15:62827675-62884034	-
ENSG00000256616		-1.38401	0.383151	0.0176285	0.0497694	down	3	1	4	8	14	9	11	16	19	1450	G protein-coupled receptor 125 (GPR125) pseudogene	transcribed_processed_pseudogene	18:12073232-12076654	-
ENSG00000267248		-1.38692	0.38238	0.00162502	0.00686493	down	39	45	22	15	85	103	44	150	142	1850	novel transcript	lncRNA	17:60122642-60135743	-
ENSG00000225031	EIF4BP7	-1.3913	0.381222	0.00243866	0.00967265	down	5	15	12	31	31	35	70	65	67	1813	eukaryotic translation initiation factor 4B pseudogene 7 [Source:HGNC Symbol;Acc:HGNC:37940]	processed_pseudogene	X:111619677-111621489	-
ENSG00000256751	PLBD1-AS1	-1.39468	0.380329	1.64058e-08	3.02284e-07	down	23	36	24	33	86	91	87	125	108	1966	PLBD1 antisense RNA 1 [Source:HGNC Symbol;Acc:HGNC:51143]	lncRNA	12:14567393-14624191	+
ENSG00000225855	RUSC1-AS1	-1.39709	0.379695	0.000221662	0.00123981	down	8	9	9	6	27	24	23	31	34	679	RUSC1 antisense RNA 1 [Source:HGNC Symbol;Acc:HGNC:26680]	lncRNA	1:155316863-155324176	-
ENSG00000188825	LINC00910	-1.39735	0.379625	0.0011094	0.00495011	down	6	10	8	8	24	39	20	29	24	1880	long intergenic non-protein coding RNA 910 [Source:HGNC Symbol;Acc:HGNC:44361]	lncRNA	17:43338741-43389199	-
ENSG00000205913	SRRM2-AS1	-1.39791	0.379478	0.0142198	0.0417521	down	4	5	3	9	11	19	30	8	23	1352	SRRM2 antisense RNA 1 [Source:HGNC Symbol;Acc:HGNC:44162]	lncRNA	16:2737076-2752600	-
ENSG00000229931	ATXN1-AS1	-1.39921	0.379136	0.00412772	0.0150334	down	11	3	6	4	21	18	28	17	22	491	ATXN1 antisense RNA 1 [Source:HGNC Symbol;Acc:HGNC:40515]	lncRNA	6:16761138-16762652	+
ENSG00000233369	GTF2IP4	-1.40781	0.376883	2.20709e-05	0.000168752	down	49	211	176	156	369	536	550	478	599	2054	general transcription factor IIi pseudogene 4 [Source:HGNC Symbol;Acc:HGNC:51716]	transcribed_processed_pseudogene	7:73154938-73207283	+
ENSG00000269934		-1.41266	0.375619	0.0088599	0.0282926	down	15	13	2	13	30	31	54	15	63	3188	novel transcript, antisense to OBSCN	lncRNA	1:228238241-228276066	-
ENSG00000272631		-1.41319	0.375481	5.72966e-06	5.22001e-05	down	15	32	14	17	58	74	78	65	61	6545	novel transcript, antisense to BMPR1A	lncRNA	10:86749754-86756298	-
ENSG00000214331	PDPR2P	-1.42047	0.373591	0.000593633	0.00290824	down	3	7	12	14	30	37	30	28	31	2051	pyruvate dehydrogenase phosphatase regulatory subunit 2, pseudogene [Source:HGNC Symbol;Acc:HGNC:27556]	transcribed_unprocessed_pseudogene	16:74332402-74368240	-
ENSG00000272374		-1.42541	0.372312	0.0043963	0.0158479	down	6	8	7	4	21	23	33	9	25	4261	novel transcript, antisense to SCUBE3	lncRNA	6:35220370-35224630	-
ENSG00000253200		-1.43115	0.370836	0.00484553	0.0172374	down	6	3	21	18	52	25	48	32	59	2750	novel transcript, antisense to KIAA1967	lncRNA	8:22613908-22616657	-
ENSG00000197813		-1.43254	0.370477	0.00927748	0.0293479	down	4	3	4	4	13	16	10	9	19	707	novel transcript	lncRNA	19:49331525-49340303	-
ENSG00000267640		-1.44677	0.366842	3.51089e-05	0.000251932	down	16	31	19	19	88	94	83	40	70	207	novel zinc finger protein pseudogene	transcribed_unprocessed_pseudogene	19:37817359-37832160	+
ENSG00000250334	LINC00989	-1.45295	0.365275	0.00839238	0.0271134	down	4	18	6	9	32	14	64	21	34	925	long intergenic non-protein coding RNA 989 [Source:HGNC Symbol;Acc:HGNC:48918]	lncRNA	4:79491802-79623479	+
ENSG00000248174	LINC02268	-1.45419	0.364961	0.0035403	0.0132614	down	6	6	19	16	46	58	26	21	61	1328	long intergenic non-protein coding RNA 2268 [Source:HGNC Symbol;Acc:HGNC:53183]	lncRNA	4:174091766-174220398	-
ENSG00000270164	LINC01480	-1.45795	0.36401	0.00217702	0.00883677	down	10	7	15	6	34	49	21	20	50	1718	long intergenic non-protein coding RNA 1480 [Source:HGNC Symbol;Acc:HGNC:51124]	lncRNA	19:41535183-41536904	+
ENSG00000080947	CROCCP3	-1.45885	0.363782	1.12908e-07	1.67324e-06	down	17	30	21	20	56	75	83	70	116	2039	CROCC pseudogene 3 [Source:HGNC Symbol;Acc:HGNC:29405]	transcribed_unprocessed_pseudogene	1:16467436-16499257	-
ENSG00000259426		-1.45994	0.363509	0.00192055	0.00794372	down	51	167	97	22	181	260	374	364	329	1778	novel transcript, antisense to PAQR5	lncRNA	15:69396904-69415029	-
ENSG00000259366		-1.46616	0.361944	0.00422269	0.0153308	down	4	8	4	4	14	15	14	28	19	552	novel transcript, sense intronic to HMBOX1	lncRNA	8:29055935-29056685	+
ENSG00000232531	KMT5AP2	-1.47639	0.359388	0.00270353	0.0105392	down	8	2	22	15	35	50	45	38	48	1047	KMT5A pseudogene 2 [Source:HGNC Symbol;Acc:HGNC:54727]	processed_pseudogene	2:91747940-91748986	-
ENSG00000197558	SSPOP	-1.47719	0.359188	0.00900176	0.0286562	down	2	4	3	16	17	20	28	18	30	15799	SCO-spondin, pseudogene [Source:HGNC Symbol;Acc:HGNC:21998]	transcribed_unitary_pseudogene	7:149776042-149833979	+
ENSG00000234028	EIF2AK3-DT	-1.48033	0.358408	0.000513183	0.00255574	down	8	4	5	12	31	20	23	24	36	1614	EIF2AK3 divergent transcript [Source:HGNC Symbol;Acc:HGNC:54066]	lncRNA	2:88627539-88631821	+
ENSG00000272977		-1.48784	0.356546	0.00149701	0.00640476	down	12	7	9	5	36	19	17	37	47	3754	novel transcript	lncRNA	22:25476218-25479971	+
ENSG00000244627	TPTEP2	-1.48909	0.356237	0.00218384	0.00885434	down	2	13	7	12	19	34	42	19	41	500	TPTE pseudogene 2 [Source:HGNC Symbol;Acc:HGNC:53828]	transcribed_unprocessed_pseudogene	22:38335762-38398929	-
ENSG00000262155	LINC02175	-1.49283	0.355315	0.00323295	0.0122662	down	12	6	5	5	16	24	45	24	22	1080	long intergenic non-protein coding RNA 2175 [Source:HGNC Symbol;Acc:HGNC:27550]	lncRNA	16:25066937-25088618	+
ENSG00000266947		-1.49631	0.35446	0.00199157	0.00818671	down	6	11	4	5	12	21	28	32	27	2658	novel transcript, antisense SLFN5	lncRNA	17:35231450-35242963	-
ENSG00000205583	STAG3L1	-1.49805	0.354032	0.00210848	0.00859451	down	1	12	15	8	22	33	32	30	50	894	stromal antigen 3-like 1 (pseudogene) [Source:HGNC Symbol;Acc:HGNC:33852]	transcribed_unprocessed_pseudogene	7:75359194-75395383	+
ENSG00000268297	CLEC4GP1	-1.50075	0.353369	0.0142347	0.0417672	down	31	19	14	5	47	116	51	80	22	870	C-type lectin domain family 4 member G pseudogene 1 [Source:HGNC Symbol;Acc:HGNC:33502]	unprocessed_pseudogene	19:7787549-7790621	+
ENSG00000287281		-1.50294	0.352833	0.00987171	0.0308563	down	6	3	5	12	23	10	35	12	45	5372	novel transcript	lncRNA	18:75455787-75468835	+
ENSG00000248866	USP46-DT	-1.50396	0.352585	3.5442e-06	3.45127e-05	down	12	20	22	10	51	61	62	68	54	1048	USP46 divergent transcript [Source:HGNC Symbol;Acc:HGNC:43991]	lncRNA	4:52659406-52661668	+
ENSG00000287477		-1.51694	0.349425	5.03181e-05	0.000346229	down	12	22	14	12	57	70	52	61	35	3082	novel transcript, antisense to TRPC4	lncRNA	13:37869825-37874444	+
ENSG00000232320	MXRA7P1	-1.51892	0.348948	0.000123337	0.000748682	down	101	210	94	111	486	568	217	723	345	511	MXRA7 pseudogene 1 [Source:HGNC Symbol;Acc:HGNC:54643]	processed_pseudogene	2:161340816-161341326	-
ENSG00000272149		-1.52392	0.34774	0.00361931	0.0134934	down	8	4	5	7	11	13	25	27	41	305	novel transcript	lncRNA	3:33144104-33147721	-
ENSG00000251364		-1.52713	0.346966	0.00617846	0.0210298	down	6	11	1	4	22	18	31	15	17	1868	novel transcript, antisense to OLFML1	lncRNA	11:7418826-7513644	-
ENSG00000272734	ADIRF-AS1	-1.53602	0.344835	0.000656769	0.00316455	down	23	21	13	3	50	46	77	57	61	2627	ADIRF antisense RNA 1 [Source:HGNC Symbol;Acc:HGNC:45127]	lncRNA	10:86965345-86971311	-
ENSG00000245573	BDNF-AS	-1.53869	0.344198	9.2268e-07	1.07203e-05	down	13	12	18	17	60	56	65	58	45	1571	BDNF antisense RNA [Source:HGNC Symbol;Acc:HGNC:20608]	lncRNA	11:27506830-27698231	+
ENSG00000267082		-1.5402	0.343838	0.00137767	0.00596998	down	8	6	15	4	30	45	20	29	34	569	novel transcript, antisense to DOCK6	lncRNA	19:11203628-11216168	+
ENSG00000236204	LINC01376	-1.54144	0.343542	0.0124495	0.0373764	down	6	2	3	3	14	13	21	6	14	2080	long intergenic non-protein coding RNA 1376 [Source:HGNC Symbol;Acc:HGNC:50637]	lncRNA	2:18986451-19348067	-
ENSG00000248994		-1.54412	0.342906	0.000741784	0.00351237	down	20	31	19	4	45	57	96	61	103	2901	novel transcript	lncRNA	5:1931064-2119926	+
ENSG00000215835		-1.55402	0.340561	0.0111069	0.0340396	down	1	2	13	14	23	38	31	22	28	1969	Ewing sarcoma breakpoint region 1 (EWSR1) pseudogene	processed_pseudogene	1:166275629-166277597	-
ENSG00000274487	NPEPPSP1	-1.55995	0.339162	0.00142454	0.00613947	down	4	4	8	10	25	22	36	26	15	1479	NPEPPS pseudogene 1 [Source:HGNC Symbol;Acc:HGNC:44259]	transcribed_unprocessed_pseudogene	17:38195703-38257192	-
ENSG00000254860	TMEM9B-AS1	-1.56381	0.338256	0.00267625	0.0104462	down	3	9	24	28	54	71	61	31	93	615	TMEM9B antisense RNA 1 [Source:HGNC Symbol;Acc:HGNC:19230]	lncRNA	11:8964510-8977527	+
ENSG00000280852		-1.5659	0.337766	0.00123956	0.00545792	down	3	14	8	22	23	45	37	49	72	438	adaptor-related protein complex 1, sigma 2 subunit (AP1S2) pseudogene	transcribed_processed_pseudogene	17:60101759-60102919	-
ENSG00000254528		-1.57262	0.336198	0.00559677	0.0193993	down	3	8	3	3	10	15	14	26	17	722	novel transcript, antisense to FXYD6	lncRNA	11:117833719-117838942	+
ENSG00000259284	LINC02349	-1.57414	0.335844	0.000246677	0.00136083	down	44	113	124	38	531	254	241	182	349	1048	long intergenic non-protein coding RNA 2349 [Source:HGNC Symbol;Acc:HGNC:53271]	lncRNA	15:61729765-61731389	+
ENSG00000256594		-1.57583	0.33545	0.0107847	0.0331855	down	1	2	6	17	26	18	21	30	30	439	C-type lectin domain family 2 (CLEC2) pseudogene	transcribed_unprocessed_pseudogene	12:9648047-9658412	+
ENSG00000235703	LINC00894	-1.57828	0.334881	1.94269e-05	0.000151133	down	8	6	12	16	39	46	48	31	41	3414	long intergenic non-protein coding RNA 894 [Source:HGNC Symbol;Acc:HGNC:48579]	lncRNA	X:149938613-150224580	+
ENSG00000245812	LINC02202	-1.5822	0.333972	0.000631519	0.00305964	down	25	22	15	5	50	65	112	49	58	2691	long intergenic non-protein coding RNA 2202 [Source:HGNC Symbol;Acc:HGNC:53068]	lncRNA	5:159100483-159117478	+
ENSG00000247809	NR2F2-AS1	-1.58242	0.333921	2.20499e-08	3.91093e-07	down	16	24	15	14	53	64	80	57	87	549	NR2F2 antisense RNA 1 [Source:HGNC Symbol;Acc:HGNC:44222]	lncRNA	15:96110040-96327361	-
ENSG00000226800	CACTIN-AS1	-1.58459	0.333418	0.0103517	0.0321357	down	2	3	3	4	8	10	15	7	20	1913	CACTIN antisense RNA 1 [Source:HGNC Symbol;Acc:HGNC:31391]	lncRNA	19:3607247-3613930	+
ENSG00000123870	ZNF137P	-1.58501	0.333323	0.00210253	0.00857682	down	6	3	4	21	38	31	33	29	34	1920	zinc finger protein 137, pseudogene [Source:HGNC Symbol;Acc:HGNC:12921]	transcribed_unprocessed_pseudogene	19:52588505-52597345	+
ENSG00000274422		-1.5869	0.332886	0.00141717	0.00611407	down	4	4	3	8	20	17	22	11	24	3293	novel transcript	lncRNA	22:22283928-22287220	-
ENSG00000272668		-1.58697	0.33287	0.00157736	0.00669008	down	5	8	8	9	35	46	29	16	18	7134	novel transcript, antisense to VSIG8	lncRNA	1:159854870-159867685	+
ENSG00000260578		-1.58987	0.332202	0.00498648	0.0176374	down	3	3	13	5	27	19	14	18	44	3176	novel transcript	lncRNA	18:67481791-67484966	-
ENSG00000280241		-1.5905	0.332055	0.0106026	0.0327385	down	3	7	1	7	12	9	19	13	38	2660	novel transcript, antisense to DCHS2	lncRNA	4:153948718-154300500	+
ENSG00000279168		-1.5959	0.330816	0.0170257	0.0484261	down	2	3	5	1	13	10	12	13	6	1130	novel transcript, sense overlapping POLR2J2, UPK3BL and RASA4	lncRNA	7:102579104-102679295	-
ENSG00000255052	FAM66D	-1.59776	0.330389	0.00906333	0.0287974	down	6	5	3	5	4	23	23	16	30	918	family with sequence similarity 66 member D [Source:HGNC Symbol;Acc:HGNC:24159]	lncRNA	8:12115767-12177550	+
ENSG00000286289		-1.59812	0.330306	0.00297803	0.0114319	down	44	101	43	5	175	181	209	171	222	3611	novel transcript	lncRNA	10:113482069-113492054	-
ENSG00000235652	FBXO30-DT	-1.6036	0.329054	1.92419e-05	0.000150022	down	17	53	17	16	87	102	129	90	96	268	FBXO30 divergent transcript [Source:HGNC Symbol;Acc:HGNC:48990]	lncRNA	6:145799409-145887430	+
ENSG00000267414	SETBP1-DT	-1.60961	0.327686	2.16841e-09	4.8795e-08	down	16	21	19	17	67	73	56	74	97	2065	SETBP1 divergent transcript [Source:HGNC Symbol;Acc:HGNC:54819]	lncRNA	18:44676927-44679717	-
ENSG00000235316	DUSP8P5	-1.61713	0.325984	0.00197533	0.00813717	down	4	4	3	5	10	17	20	13	21	1815	dual specificity phosphatase 8 pseudogene 5 [Source:HGNC Symbol;Acc:HGNC:45003]	processed_pseudogene	10:73731824-73733638	+
ENSG00000230551		-1.62386	0.324466	5.84581e-07	7.19108e-06	down	41	34	72	63	164	119	309	219	270	8636	novel transcript	lncRNA	5:149494314-149504670	-
ENSG00000178162	FAR2P2	-1.63124	0.322811	0.0136005	0.0402661	down	9	9	34	6	49	26	30	40	175	594	fatty acyl-CoA reductase 2 pseudogene 2 [Source:HGNC Symbol;Acc:HGNC:49279]	transcribed_unprocessed_pseudogene	2:130416755-130431363	-
ENSG00000269001		-1.63293	0.322434	5.84679e-13	3.44912e-11	down	20	26	32	36	113	103	125	92	150	3644	zinc finger protein 818, pseudogene	transcribed_unprocessed_pseudogene	19:53197111-53214522	+
ENSG00000261366	MANEA-DT	-1.63644	0.321649	0.0100157	0.0312287	down	2	3	4	3	10	9	10	8	26	2268	MANEA divergent transcript [Source:HGNC Symbol;Acc:HGNC:43732]	lncRNA	6:95575183-95577450	-
ENSG00000267199		-1.63941	0.320987	0.000596134	0.00291648	down	7	4	5	8	25	19	34	28	16	4910	novel transcript, antisense SPIRE1	lncRNA	18:12438890-12448205	+
ENSG00000243302		-1.64259	0.320281	1.45968e-06	1.59936e-05	down	7	15	26	24	60	61	94	75	77	1150	novel pseudogene	processed_pseudogene	7:128651185-128652334	+
ENSG00000277072	STAG3L2	-1.64841	0.318992	2.07154e-09	4.67629e-08	down	18	16	18	19	75	48	85	76	84	1017	stromal antigen 3-like 2 (pseudogene) [Source:HGNC Symbol;Acc:HGNC:33886]	transcribed_unprocessed_pseudogene	7:74843754-74890610	-
ENSG00000214106	PAXIP1-AS2	-1.66214	0.31597	3.79504e-06	3.64895e-05	down	13	40	39	56	107	107	192	194	156	6706	PAXIP1 antisense RNA 2 [Source:HGNC Symbol;Acc:HGNC:48958]	lncRNA	7:154928460-154952188	+
ENSG00000230091	TMEM254-AS1	-1.6672	0.314863	0.000271344	0.00147971	down	7	5	4	16	29	40	39	29	27	3121	TMEM254 antisense RNA 1 [Source:HGNC Symbol;Acc:HGNC:27340]	lncRNA	10:80046860-80078912	-
ENSG00000231742	LINC01273	-1.68548	0.310901	0.0161462	0.0463819	down	1	6	2	1	10	11	15	7	9	909	long intergenic non-protein coding RNA 1273 [Source:HGNC Symbol;Acc:HGNC:50329]	lncRNA	20:50171809-50176676	+
ENSG00000233622	CYP2T1P	-1.68841	0.310268	0.00242291	0.00962092	down	13	15	9	10	19	48	27	33	135	1458	cytochrome P450 family 2 subfamily T member 1, pseudogene [Source:HGNC Symbol;Acc:HGNC:18852]	transcribed_unitary_pseudogene	19:40808474-40812100	-
ENSG00000260285		-1.69631	0.308574	0.00224599	0.00905344	down	8	7	5	1	22	30	28	13	19	4063	novel transcript, antisense to TRMT61A	lncRNA	14:103525010-103529072	-
ENSG00000233396	LINC01719	-1.70145	0.307478	0.00880236	0.0281567	down	3	4	1	7	27	13	18	12	8	2063	long intergenic non-protein coding RNA 1719 [Source:HGNC Symbol;Acc:HGNC:52506]	lncRNA	1:146052566-146061948	+
ENSG00000223561		-1.71976	0.303598	0.000884837	0.00407586	down	100	197	51	19	494	427	385	346	294	1855	novel transcript	lncRNA	7:25593304-25751032	-
ENSG00000174403	MIR1-1HG-AS1	-1.72067	0.303407	0.000902822	0.00414708	down	117	102	93	11	290	498	356	270	360	2302	MIR1-1HG antisense RNA 1 [Source:HGNC Symbol;Acc:HGNC:26393]	lncRNA	20:62544343-62551526	-
ENSG00000204623	ZNRD1ASP	-1.73195	0.301045	9.73573e-06	8.31293e-05	down	8	30	18	17	81	61	91	40	128	1074	zinc ribbon domain containing 1 antisense, pseudogene [Source:HGNC Symbol;Acc:HGNC:13924]	transcribed_unitary_pseudogene	6:30001011-30061640	-
ENSG00000279730	KMT5AP1	-1.73491	0.300428	0.00819889	0.0265969	down	0	1	8	8	15	18	20	14	26	1180	KMT5A pseudogene 1 [Source:HGNC Symbol;Acc:HGNC:30088]	processed_pseudogene	13:18297554-18298733	+
ENSG00000241316	SUCLG2-AS1	-1.75092	0.297113	2.31047e-08	4.07097e-07	down	13	12	8	14	60	40	55	44	62	2226	SUCLG2 antisense RNA 1 (head to head) [Source:HGNC Symbol;Acc:HGNC:49643]	lncRNA	3:67654669-67947713	+
ENSG00000261616		-1.75291	0.296703	0.00354397	0.0132728	down	77	41	80	3	243	228	239	233	201	2677	novel transcript, antisense to TTC23	lncRNA	15:99139317-99145370	+
ENSG00000270872	SRGAP2D	-1.76049	0.295148	0.00606656	0.0207382	down	0	8	5	13	24	16	40	41	18	1021	SLIT-ROBO Rho GTPase activating protein 2D (pseudogene) [Source:HGNC Symbol;Acc:HGNC:43932]	unprocessed_pseudogene	1:143975087-144068350	+
ENSG00000249307	LINC01088	-1.77649	0.291893	0.00119412	0.00528285	down	307	374	381	28	1289	1560	930	1179	1204	1838	long intergenic non-protein coding RNA 1088 [Source:HGNC Symbol;Acc:HGNC:49148]	lncRNA	4:78939485-79309673	+
ENSG00000260604		-1.78613	0.289949	0.00863069	0.0277072	down	47	61	9	2	70	161	129	154	166	7060	novel transcript	lncRNA	6:3904920-3911979	-
ENSG00000255310		-1.78895	0.289383	8.67817e-06	7.50901e-05	down	4	4	13	10	32	32	36	31	46	1939	novel transcript	lncRNA	8:11107788-11109726	-
ENSG00000258768		-1.79484	0.288204	0.00573654	0.0198098	down	4	0	5	3	17	12	19	10	11	3829	novel transcript	lncRNA	14:20260480-20264308	-
ENSG00000253106		-1.79535	0.288102	0.0035161	0.0131846	down	2	0	5	9	13	16	21	20	21	2355	novel transcript, antisense to TATDN1	lncRNA	8:124488510-124491643	+
ENSG00000226121	AHCTF1P1	-1.79859	0.287455	0.00108816	0.00486552	down	8	1	13	20	31	35	68	60	46	6821	AT-hook containing transcription factor 1 pseudogene 1 [Source:HGNC Symbol;Acc:HGNC:24620]	processed_pseudogene	2:161500885-161507705	-
ENSG00000224897	POT1-AS1	-1.80407	0.286365	0.00236208	0.00941963	down	8	16	9	2	54	10	56	43	39	3183	POT1 antisense RNA 1 [Source:HGNC Symbol;Acc:HGNC:49459]	lncRNA	7:124929873-125482966	+
ENSG00000237423	LINC01522	-1.80632	0.285918	0.00611927	0.0208743	down	4	2	1	7	27	12	10	9	23	2606	long intergenic non-protein coding RNA 1522 [Source:HGNC Symbol;Acc:HGNC:51224]	lncRNA	20:47976739-47990127	-
ENSG00000285336		-1.80649	0.285885	0.00882781	0.0282198	down	2	4	5	0	17	16	9	8	13	1047	novel transcript	lncRNA	3:180707589-180871005	-
ENSG00000237004	ZNRF2P1	-1.80968	0.285254	4.7081e-05	0.000326772	down	5	7	5	9	22	19	45	25	40	443	zinc and ring finger 2 pseudogene 1 [Source:HGNC Symbol;Acc:HGNC:42792]	transcribed_processed_pseudogene	7:32728569-32753744	+
ENSG00000276975	HYDIN2	-1.80976	0.285239	0.00958042	0.0301177	down	22	21	3	2	38	101	63	22	53	14154	HYDIN axonemal central pair apparatus protein 2 (pseudogene) [Source:HGNC Symbol;Acc:HGNC:33129]	transcribed_unprocessed_pseudogene	1:146472566-146914294	+
ENSG00000262879		-1.80986	0.285219	5.17144e-30	6.49624e-27	down	161	170	142	153	569	598	838	737	894	1432	novel transcript	lncRNA	17:46983287-47100323	-
ENSG00000255559	ZNF252P-AS1	-1.81166	0.284862	0.00799894	0.026083	down	3	2	3	3	7	15	6	11	26	3236	ZNF252P antisense RNA 1 [Source:HGNC Symbol;Acc:HGNC:27821]	lncRNA	8:145002811-145006046	+
ENSG00000254290		-1.81459	0.284284	0.0158358	0.0456252	down	5	3	1	0	13	12	9	11	7	2379	novel transcript	lncRNA	8:37597480-37599858	-
ENSG00000286535		-1.82194	0.28284	0.0172368	0.0489224	down	6	1	0	2	10	11	7	9	17	3369	novel transcript, antisense to ASAP1	lncRNA	8:130358787-130362461	+
ENSG00000225361	PPP1R26-AS1	-1.82239	0.282751	0.000299486	0.00160975	down	6	10	9	2	29	39	21	19	51	2285	PPP1R26 antisense RNA 1 [Source:HGNC Symbol;Acc:HGNC:48717]	lncRNA	9:135462727-135480777	-
ENSG00000233237	LINC00472	-1.82493	0.282255	0.000135549	0.000813788	down	16	18	62	15	108	123	180	68	185	1696	long intergenic non-protein coding RNA 472 [Source:HGNC Symbol;Acc:HGNC:21380]	lncRNA	6:71343427-71420745	-
ENSG00000260412		-1.83151	0.280971	0.00120026	0.00530562	down	99	19	92	11	262	289	252	246	306	6881	novel transcript, overlapping LINGO2	lncRNA	9:27937617-27944497	-
ENSG00000284652		-1.83191	0.280892	0.000500057	0.0025038	down	6	4	3	2	18	13	22	14	22	1765	novel transcript	lncRNA	1:9421098-9422862	-
ENSG00000233695	GAS6-AS1	-1.83233	0.28081	1.76058e-06	1.88268e-05	down	17	12	11	10	72	72	63	35	50	7169	GAS6 antisense RNA 1 [Source:HGNC Symbol;Acc:HGNC:39826]	lncRNA	13:113815630-113845744	+
ENSG00000231246	LINC02884	-1.83661	0.27998	4.23084e-05	0.000297594	down	27	34	15	6	68	77	132	67	151	547	long intergenic non-protein coding RNA 2884 [Source:HGNC Symbol;Acc:HGNC:54808]	lncRNA	1:112177234-112360625	-
ENSG00000249406		-1.83865	0.279584	0.00842939	0.0272041	down	6	10	11	20	12	11	124	75	54	1438	novel transcript	lncRNA	17:50199876-50215922	+
ENSG00000233760		-1.8403	0.279265	0.0039839	0.0146054	down	14	17	13	5	76	31	8	71	112	1293	novel transcript	lncRNA	7:26551686-26558880	+
ENSG00000233251		-1.8432	0.278703	0.000132041	0.000796087	down	1	8	10	19	37	35	44	57	46	3495	novel transcript, antisense to CCDC85A	lncRNA	2:56173534-56185870	-
ENSG00000237125	HAND2-AS1	-1.84813	0.277752	4.93816e-07	6.19955e-06	down	361	381	727	199	2291	1526	1350	1903	3089	1253	HAND2 antisense RNA 1 [Source:HGNC Symbol;Acc:HGNC:48872]	lncRNA	4:173527270-173659696	+
ENSG00000246379		-1.84872	0.277638	0.000102626	0.000637825	down	16	16	11	2	66	66	39	39	58	864	novel transcript	lncRNA	16:55984009-56191118	-
ENSG00000267530	LINC01836	-1.85079	0.27724	0.00355859	0.0133135	down	2	3	2	8	8	23	17	11	30	864	long intergenic non-protein coding RNA 1836 [Source:HGNC Symbol;Acc:HGNC:52652]	lncRNA	19:782755-786092	+
ENSG00000230454		-1.85656	0.276134	0.0109468	0.0336019	down	3	2	0	6	8	16	20	12	8	2625	novel transcript	lncRNA	3:50260303-50263358	+
ENSG00000237807		-1.85685	0.276079	0.000623082	0.00302682	down	98	15	65	15	215	206	324	232	230	1722	novel transcript	lncRNA	8:53493523-53524336	-
ENSG00000287430		-1.86396	0.274721	0.00249183	0.00983886	down	3	2	2	3	13	13	10	9	15	1854	novel transcript	lncRNA	20:19208652-19212164	-
ENSG00000262097	LINC02185	-1.87785	0.272088	0.00496075	0.0175625	down	5	10	2	4	21	7	57	20	22	1610	long intergenic non-protein coding RNA 2185 [Source:HGNC Symbol;Acc:HGNC:53047]	lncRNA	16:14001320-14016056	-
ENSG00000232229	LINC00865	-1.88372	0.270985	0.000185879	0.00106648	down	7	15	6	6	26	74	30	31	40	4272	long intergenic non-protein coding RNA 865 [Source:HGNC Symbol;Acc:HGNC:45170]	lncRNA	10:89829483-89840861	+
ENSG00000237940	LINC01238	-1.88623	0.270512	4.02927e-07	5.14623e-06	down	19	21	30	7	109	104	91	66	101	2170	long intergenic non-protein coding RNA 1238 [Source:HGNC Symbol;Acc:HGNC:49795]	lncRNA	2:241970683-241977276	+
ENSG00000223820	CFL1P1	-1.88763	0.27025	0.00139258	0.00602725	down	3	5	2	3	24	17	11	12	14	411	cofilin 1 pseudogene 1 [Source:HGNC Symbol;Acc:HGNC:28560]	transcribed_unprocessed_pseudogene	10:87817928-87845612	+
ENSG00000257894		-1.89207	0.269421	0.000495499	0.00248389	down	28	101	97	32	246	211	84	445	612	433	novel transcript	lncRNA	12:79341205-79503396	-
ENSG00000233859	ADH5P4	-1.89284	0.269276	7.93309e-08	1.22054e-06	down	6	22	17	10	76	50	60	77	69	1110	ADH5 pseudogene 4 [Source:HGNC Symbol;Acc:HGNC:21377]	processed_pseudogene	6:65836930-65838039	-
ENSG00000274220		-1.89535	0.268808	0.0061806	0.0210336	down	2	11	8	2	24	44	35	24	7	2557	novel transcript	lncRNA	16:75433836-75436392	+
ENSG00000245025		-1.89559	0.268764	1.51537e-11	6.02621e-10	down	27	32	18	22	79	119	150	126	131	471	novel transcript, antisense to RHOBTB2	lncRNA	8:22984596-23019335	-
ENSG00000237732	CT75	-1.89635	0.268623	0.00231684	0.00927389	down	9	22	9	0	41	33	77	35	61	1142	cancer/testis associated transcript 75 [Source:HGNC Symbol;Acc:HGNC:37174]	transcribed_unprocessed_pseudogene	2:222318275-222352989	+
ENSG00000206567		-1.89683	0.268533	0.000185058	0.00106291	down	7	5	4	2	26	25	24	17	18	4187	novel transcript	lncRNA	3:10004048-10011209	-
ENSG00000257398		-1.89795	0.268325	0.0140739	0.0414206	down	2	1	3	5	10	19	5	24	7	601	novel transcript	lncRNA	12:107809483-107864562	-
ENSG00000224616	RTCA-AS1	-1.90186	0.267598	4.95965e-10	1.33898e-08	down	12	15	25	23	78	108	102	86	81	2668	RTCA antisense RNA 1 [Source:HGNC Symbol;Acc:HGNC:50573]	lncRNA	1:100251528-100266179	-
ENSG00000259918	NDUFA5P11	-1.90252	0.267476	4.03612e-05	0.000285402	down	2	7	3	9	27	18	24	28	31	343	NADH:ubiquinone oxidoreductase subunit A5 pseudogene 11 [Source:HGNC Symbol;Acc:HGNC:48853]	processed_pseudogene	16:47598654-47598996	-
ENSG00000241684	ADAMTS9-AS2	-1.90502	0.267012	0.0003426	0.00180692	down	8	23	23	2	87	82	65	43	64	2261	ADAMTS9 antisense RNA 2 [Source:HGNC Symbol;Acc:HGNC:42435]	lncRNA	3:64684909-65053439	+
ENSG00000267370		-1.90627	0.266782	0.000421457	0.00215988	down	3	9	1	6	18	25	30	24	17	712	zinc finger protein 420 (ZNF420) pseudogene	unprocessed_pseudogene	19:9756152-9756863	-
ENSG00000219201		-1.91152	0.265812	5.19087e-09	1.06999e-07	down	33	55	100	126	314	329	435	405	438	921	novel pseudogene	processed_pseudogene	1:77810861-77811781	-
ENSG00000272894	MIOS-DT	-1.92306	0.263695	0.00129206	0.00565179	down	5	8	4	0	19	26	27	12	22	1578	MIOS divergent transcript [Source:HGNC Symbol;Acc:HGNC:55187]	lncRNA	7:7552462-7566996	-
ENSG00000228775	WEE2-AS1	-1.92471	0.263393	0.000337124	0.001782	down	5	7	10	2	43	21	16	24	49	2372	WEE2 antisense RNA 1 [Source:HGNC Symbol;Acc:HGNC:48669]	lncRNA	7:141704003-141738346	-
ENSG00000214783	POLR2J4	-1.9254	0.263267	0.00643988	0.0217532	down	1	3	3	2	13	9	12	4	19	6466	RNA polymerase II subunit J4, pseudogene [Source:HGNC Symbol;Acc:HGNC:28195]	lncRNA	7:43940895-44019175	-
ENSG00000225544		-1.92889	0.26263	0.000548314	0.00270797	down	6	12	2	2	24	36	33	21	21	392	pseudogene similar to part of metallophosphoesterase 1 (MPPE1)	processed_pseudogene	22:21885282-21885673	-
ENSG00000205181	LINC00654	-1.93153	0.262151	1.45616e-13	1.02628e-11	down	33	64	37	44	193	222	240	262	175	1856	long intergenic non-protein coding RNA 654 [Source:HGNC Symbol;Acc:HGNC:27154]	lncRNA	20:5482736-5526709	-
ENSG00000183171		-1.94505	0.259706	0.00511116	0.0180173	down	2	3	3	0	11	9	9	9	13	2143	nucleolar protein 11, pseudogene	processed_pseudogene	X:150114378-150116520	+
ENSG00000212789	ST13P5	-1.95947	0.257122	0.00703543	0.0233948	down	1	7	1	3	16	16	16	20	5	1110	ST13, Hsp70 interacting protein pseudogene 5 [Source:HGNC Symbol;Acc:HGNC:18556]	processed_pseudogene	11:18261982-18263091	+
ENSG00000235720	GABPAP	-1.96203	0.256666	0.00260225	0.0102078	down	3	1	5	3	7	13	19	24	14	1356	GABPA pseudogene [Source:HGNC Symbol;Acc:HGNC:4072]	processed_pseudogene	7:63893286-63894641	+
ENSG00000248858	FLJ46284	-1.96325	0.25645	0.00914867	0.0290081	down	0	5	2	2	11	5	8	13	21	3421	uncharacterized LOC441369 [Source:NCBI gene (formerly Entrezgene);Acc:441369]	lncRNA	8:92699742-92879502	-
ENSG00000242258	LINC00996	-1.98282	0.252996	0.0131119	0.0391003	down	0	1	2	7	13	14	17	4	16	2043	long intergenic non-protein coding RNA 996 [Source:HGNC Symbol;Acc:HGNC:27800]	lncRNA	7:150433654-150448140	+
ENSG00000189136	UBE2Q2P1	-1.98561	0.252505	5.98417e-05	0.000402241	down	4	4	7	10	17	20	49	36	42	883	ubiquitin conjugating enzyme E2 Q2 pseudogene 1 [Source:HGNC Symbol;Acc:HGNC:37439]	transcribed_unprocessed_pseudogene	15:84526781-84571216	-
ENSG00000240875	LINC00886	-1.99101	0.251563	2.31714e-05	0.000176094	down	14	14	22	2	76	77	78	50	61	3306	long intergenic non-protein coding RNA 886 [Source:HGNC Symbol;Acc:HGNC:48572]	lncRNA	3:156747343-156817062	-
ENSG00000230154	AIDAP1	-1.99829	0.250297	0.0134752	0.039978	down	1	1	2	3	9	3	17	9	8	917	AIDA pseudogene 1 [Source:HGNC Symbol;Acc:HGNC:54663]	processed_pseudogene	2:11308025-11308941	+
ENSG00000272316		-2.0067	0.248842	2.83262e-10	8.00141e-09	down	11	15	21	11	74	92	78	56	82	5352	novel transcript	lncRNA	6:57908560-57913911	-
ENSG00000226823	SUGT1P1	-2.01153	0.24801	0.00585068	0.0201161	down	2	7	1	1	13	21	6	11	21	476	SUGT1 pseudogene 1 [Source:HGNC Symbol;Acc:HGNC:19384]	unprocessed_pseudogene	9:33503655-33510711	-
ENSG00000197291	RAMP2-AS1	-2.01591	0.247258	0.000293915	0.00158459	down	5	5	24	34	63	56	75	84	184	1985	RAMP2 antisense RNA 1 [Source:HGNC Symbol;Acc:HGNC:44358]	lncRNA	17:42753914-42761257	-
ENSG00000260306		-2.01689	0.247091	0.0125375	0.0376196	down	0	2	3	5	13	6	25	4	19	1665	novel transcript	lncRNA	16:21794095-21795759	-
ENSG00000249180		-2.02347	0.245966	0.0165713	0.0473672	down	0	1	2	4	4	6	11	16	9	565	novel transcript	lncRNA	5:96741079-96742698	-
ENSG00000234807	LINC01135	-2.02361	0.245942	0.0125361	0.0376196	down	1	5	1	0	8	12	11	6	9	2366	long intergenic non-protein coding RNA 1135 [Source:HGNC Symbol;Acc:HGNC:49450]	lncRNA	1:58785128-58901109	+
ENSG00000230373	GOLGA6L5P	-2.03568	0.243893	0.00832086	0.0269149	down	2	0	17	2	24	31	25	32	32	1828	golgin A6 family like 5, pseudogene [Source:HGNC Symbol;Acc:HGNC:30472]	transcribed_unprocessed_pseudogene	15:84507885-84516814	-
ENSG00000261064	LINC02256	-2.03641	0.24377	0.002119	0.00863245	down	4	9	0	2	13	19	27	25	15	543	long intergenic non-protein coding RNA 2256 [Source:HGNC Symbol;Acc:HGNC:53157]	lncRNA	15:32536047-32587613	+
ENSG00000248898		-2.03671	0.24372	0.0108267	0.0332819	down	4	1	3	0	18	8	7	6	17	2727	novel transcript	lncRNA	5:52673186-52799956	-
ENSG00000226049	TLK2P1	-2.04721	0.241952	0.000796816	0.00373158	down	1	2	5	8	11	13	28	22	36	3192	tousled like kinase 2 pseudogene 1 [Source:HGNC Symbol;Acc:HGNC:18048]	processed_pseudogene	17:34036681-34039872	-
ENSG00000229689		-2.04803	0.241813	0.00864313	0.0277269	down	3	1	1	1	7	9	10	7	8	1427	Ankyrin repeat domain-containing protein pseudogene	transcribed_unprocessed_pseudogene	2:95525345-95532405	+
ENSG00000232952		-2.05436	0.240755	0.0127903	0.0382813	down	0	0	4	4	15	7	6	10	17	1779	matrin 3 (MATR3) pseudogene	processed_pseudogene	1:105891739-105893517	+
ENSG00000272145	NFYC-AS1	-2.05587	0.240504	7.19356e-05	0.000471077	down	3	2	6	7	30	16	35	19	23	1687	NFYC antisense RNA 1 [Source:HGNC Symbol;Acc:HGNC:49451]	lncRNA	1:40690380-40692066	-
ENSG00000249863		-2.05705	0.240307	0.00106695	0.00478205	down	3	1	1	9	14	15	27	15	25	1058	synaptotagmin binding, cytoplasmic RNA interacting protein (SYNCRIP) pseudogene	processed_pseudogene	4:37868292-37869978	+
ENSG00000179277	MEIS3P1	-2.06311	0.239299	9.81752e-07	1.1351e-05	down	8	6	25	15	52	50	95	76	105	958	Meis homeobox 3 pseudogene 1 [Source:HGNC Symbol;Acc:HGNC:7002]	processed_pseudogene	17:15786618-15787575	+
ENSG00000231652		-2.07695	0.237015	0.000937391	0.00428192	down	2	6	0	5	17	11	26	12	24	1973	novel transcript	lncRNA	6:73693903-73696131	-
ENSG00000244480		-2.07826	0.2368	0.00343271	0.0129241	down	1	1	2	6	15	8	24	9	13	1393	pseudogene similar golgi autoantigen, golgin subfamily a, 8A GOLGA8A	transcribed_processed_pseudogene	7:30523143-30524535	-
ENSG00000251216		-2.07863	0.236739	0.00219391	0.00888507	down	14	3	16	0	46	43	71	37	41	1824	novel transcript	lncRNA	4:173924207-173991024	-
ENSG00000230006	ANKRD36BP2	-2.08565	0.23559	0.00753014	0.0247661	down	1	1	8	2	21	6	15	9	37	1245	ankyrin repeat domain 36B pseudogene 2 [Source:HGNC Symbol;Acc:HGNC:33607]	transcribed_unprocessed_pseudogene	2:88765807-88806612	+
ENSG00000286707		-2.08685	0.235394	0.00175011	0.0073267	down	2	0	3	5	14	13	12	19	11	2567	novel transcript	lncRNA	2:26298570-26306340	+
ENSG00000246877	DNM1P35	-2.08998	0.234884	0.00477632	0.0170224	down	5	3	1	1	12	9	22	5	25	3188	dynamin 1 pseudogene 35 [Source:HGNC Symbol;Acc:HGNC:35182]	lncRNA	15:75727670-75738623	-
ENSG00000230397	SPTLC1P1	-2.09106	0.234709	0.0121602	0.0367247	down	1	1	3	2	6	6	21	4	13	261	serine palmitoyltransferase long chain base subunit 1 pseudogene 1 [Source:HGNC Symbol;Acc:HGNC:39668]	transcribed_processed_pseudogene	10:31360955-31361215	+
ENSG00000240731		-2.09253	0.234469	0.000140789	0.000841228	down	6	0	4	5	15	20	24	20	28	386	novel transcript	lncRNA	1:1317581-1318689	-
ENSG00000286320		-2.09812	0.233563	0.00422056	0.0153256	down	5	2	2	2	7	18	31	6	17	3396	novel transcript, antisense to MAML3	lncRNA	4:139763080-139770391	+
ENSG00000260105	AOC4P	-2.10473	0.232494	0.00160123	0.00678188	down	4	4	5	0	21	21	28	9	13	2289	amine oxidase copper containing 4, pseudogene [Source:HGNC Symbol;Acc:HGNC:48869]	transcribed_unprocessed_pseudogene	17:42865922-42874369	+
ENSG00000245293	CYP2U1-AS1	-2.10867	0.23186	0.00144816	0.00622743	down	5	7	7	0	10	36	41	18	31	2477	CYP2U1 and SGMS2 antisense RNA 1 [Source:HGNC Symbol;Acc:HGNC:54817]	lncRNA	4:107863473-107989679	-
ENSG00000288559		-2.11576	0.230723	0.000254787	0.00140015	down	1	5	13	6	20	44	39	19	58	623	novel transcript	lncRNA	10:73247342-73248268	-
ENSG00000232160	RAP2C-AS1	-2.11699	0.230528	8.76403e-08	1.32923e-06	down	11	11	17	3	44	60	73	56	70	3771	RAP2C antisense RNA 1 [Source:HGNC Symbol;Acc:HGNC:40957]	lncRNA	X:132217053-132432862	+
ENSG00000241007	SEPTIN7P6	-2.12762	0.228835	0.0110107	0.0337703	down	1	1	3	2	6	13	15	12	3	1143	septin 7 pseudogene 6 [Source:HGNC Symbol;Acc:HGNC:38042]	processed_pseudogene	7:152367519-152368661	+
ENSG00000223930		-2.14506	0.226085	0.00452046	0.0162352	down	2	8	1	11	26	56	29	31	6	1339	novel transcript, antisense to KCNMB2	lncRNA	3:178164008-178385479	-
ENSG00000254231		-2.16144	0.223533	0.00320399	0.0121789	down	1	3	0	5	14	11	16	16	7	1601	novel transcript	lncRNA	8:86333274-86343429	-
ENSG00000229152	ANKRD10-IT1	-2.16661	0.222734	1.01784e-18	2.38858e-16	down	18	22	28	28	139	94	161	145	173	800	ANKRD10 intronic transcript 1 [Source:HGNC Symbol;Acc:HGNC:39891]	lncRNA	13:110894639-110899172	-
ENSG00000236901	MIR600HG	-2.17292	0.221761	2.75448e-06	2.76419e-05	down	4	7	28	16	64	64	80	108	91	5984	MIR600 host gene [Source:HGNC Symbol;Acc:HGNC:23642]	lncRNA	9:123109494-123115477	-
ENSG00000215808	LINC01139	-2.17383	0.221621	2.45181e-06	2.5151e-05	down	24	35	30	7	128	189	178	130	74	1061	long intergenic non-protein coding RNA 1139 [Source:HGNC Symbol;Acc:HGNC:27924]	lncRNA	1:238476542-238486060	-
ENSG00000251209	LINC00923	-2.17392	0.221608	0.0030604	0.0116969	down	8	12	14	0	67	43	20	19	116	1181	long intergenic non-protein coding RNA 923 [Source:HGNC Symbol;Acc:HGNC:28088]	lncRNA	15:97572185-97875650	-
ENSG00000287811		-2.17648	0.221215	0.00852217	0.0274372	down	2	1	0	3	7	4	14	9	11	1422	novel transcript	lncRNA	6:79537540-79539976	+
ENSG00000213057	C1orf220	-2.17805	0.220974	0.014712	0.042844	down	2	3	0	2	7	8	2	14	22	2577	chromosome 1 open reading frame 220 [Source:HGNC Symbol;Acc:HGNC:33805]	lncRNA	1:178542752-178548889	+
ENSG00000274471	HERC2P7	-2.18122	0.220489	7.24691e-06	6.41084e-05	down	6	1	10	10	27	45	55	33	42	883	hect domain and RLD 2 pseudogene 7 [Source:NCBI gene (formerly Entrezgene);Acc:100132101]	transcribed_unprocessed_pseudogene	15:23309607-23314566	+
ENSG00000272405		-2.1828	0.220247	0.00636748	0.0215461	down	1	2	2	1	5	5	11	13	11	3222	novel transcript, antisense to BCAN	lncRNA	1:156641666-156644887	-
ENSG00000280594	BTG3-AS1	-2.1907	0.219046	0.000142749	0.000851985	down	2	2	7	3	20	18	24	28	14	552	BTG3 antisense RNA 1 [Source:HGNC Symbol;Acc:HGNC:53145]	lncRNA	21:17611744-17633199	+
ENSG00000265984	GREB1L-DT	-2.19161	0.218908	0.0132947	0.039536	down	2	5	4	0	3	30	24	16	7	428	GREB1L divergent transcript [Source:HGNC Symbol;Acc:HGNC:55323]	lncRNA	18:21240675-21241371	-
ENSG00000228544	CCDC183-AS1	-2.19443	0.218479	0.00486062	0.0172825	down	2	2	0	3	16	7	14	8	7	2386	CCDC183 antisense RNA 1 [Source:HGNC Symbol;Acc:HGNC:44105]	lncRNA	9:136803927-136808848	-
ENSG00000227544		-2.19957	0.217703	0.00353285	0.0132358	down	3	3	2	0	8	11	17	17	7	1484	novel transcript	lncRNA	7:35715032-35734924	+
ENSG00000205746	PKD1P4	-2.21936	0.214737	0.0113563	0.0347045	down	0	0	12	10	26	25	68	14	36	6405	polycystin 1, transient receptor potential channel interacting pseudogene 4 [Source:HGNC Symbol;Acc:HGNC:30068]	transcribed_unprocessed_pseudogene	16:18334400-18352476	-
ENSG00000188185	LINC00265	-2.22175	0.214382	1.35702e-07	1.96203e-06	down	2	10	17	18	76	77	82	49	70	3049	long intergenic non-protein coding RNA 265 [Source:HGNC Symbol;Acc:HGNC:28019]	lncRNA	7:39733430-39793092	+
ENSG00000229368		-2.25178	0.209964	0.0167052	0.0477053	down	0	0	2	14	12	14	22	23	55	527	novel transcript, sense overlapping STIM1	lncRNA	11:3854612-3855399	+
ENSG00000220804	LINC01881	-2.25932	0.208871	0.00502546	0.0177533	down	2	2	0	23	25	36	53	36	57	412	long intergenic non-protein coding RNA 1881 [Source:HGNC Symbol;Acc:HGNC:52700]	transcribed_unprocessed_pseudogene	2:242088633-242175997	+
ENSG00000237352	LINC01358	-2.27873	0.206079	2.41329e-07	3.26383e-06	down	15	11	38	20	90	221	131	108	112	2575	long intergenic non-protein coding RNA 1358 [Source:HGNC Symbol;Acc:HGNC:50589]	lncRNA	1:58933643-59240555	+
ENSG00000227695	DNMBP-AS1	-2.279	0.20604	0.00602208	0.0206239	down	3	6	1	0	25	24	7	13	8	2594	DNMBP antisense RNA 1 [Source:HGNC Symbol;Acc:HGNC:20431]	lncRNA	10:99927010-99959050	+
ENSG00000285793	ANAPC1P2	-2.29193	0.204202	0.00190232	0.00787899	down	4	1	1	2	5	12	18	17	13	2217	ANAPC1 pseudogene 2 [Source:NCBI gene (formerly Entrezgene);Acc:285074]	lncRNA	2:87030675-87076429	-
ENSG00000268575		-2.29904	0.203198	0.00778633	0.0254948	down	0	1	3	6	4	23	29	8	15	5079	novel transcript, readthrough between SLC35E2 and CDK11A	lncRNA	1:1702736-1737688	-
ENSG00000240429	LRRFIP1P1	-2.30357	0.202561	0.0122558	0.0369144	down	0	0	1	6	12	4	10	16	14	2246	LRR binding FLII interacting protein 1 pseudogene 1 [Source:HGNC Symbol;Acc:HGNC:32937]	processed_pseudogene	3:179259028-179261273	-
ENSG00000250220		-2.30398	0.202503	0.00869918	0.0278601	down	0	3	0	2	8	7	11	5	9	685	novel transcript	lncRNA	4:73259209-73317953	+
ENSG00000182397	DNM1P46	-2.31051	0.201589	0.000598378	0.00292679	down	0	6	3	3	31	11	15	24	14	882	dynamin 1 pseudogene 46 [Source:HGNC Symbol;Acc:HGNC:35199]	transcribed_unprocessed_pseudogene	15:99790156-99806927	-
ENSG00000249346	LINC01016	-2.31536	0.200912	0.00117544	0.0052132	down	0	1	10	6	16	36	41	17	28	396	long intergenic non-protein coding RNA 1016 [Source:HGNC Symbol;Acc:HGNC:48991]	lncRNA	6:33867506-33896914	-
ENSG00000237836	PHKA2-AS1	-2.31813	0.200527	0.0172299	0.0489094	down	1	1	0	2	7	8	9	5	3	656	PHKA2 antisense RNA 1 [Source:HGNC Symbol;Acc:HGNC:44110]	lncRNA	X:18890296-18894974	+
ENSG00000226648	PLCG1-AS1	-2.32134	0.200081	0.00272421	0.0106082	down	1	8	2	0	15	14	25	7	30	1462	PLCG1 antisense RNA 1 [Source:HGNC Symbol;Acc:HGNC:40450]	lncRNA	20:41098019-41138003	-
ENSG00000227220		-2.32778	0.199191	4.44936e-06	4.19312e-05	down	22	32	27	11	49	71	199	253	200	495	novel transcript	lncRNA	6:131950946-132077393	+
ENSG00000224689	ZNF812P	-2.33738	0.19787	3.185e-07	4.15999e-06	down	29	19	10	11	140	161	63	122	82	1694	zinc finger protein 812, pseudogene [Source:HGNC Symbol;Acc:HGNC:33242]	transcribed_unprocessed_pseudogene	19:9689924-9700776	-
ENSG00000230555		-2.34092	0.197384	5.10954e-06	4.72765e-05	down	4	0	6	9	34	24	36	24	42	760	novel transcript	lncRNA	10:43420738-43422100	+
ENSG00000255085		-2.34446	0.196901	0.00887033	0.028319	down	3	2	0	2	7	12	13	2	27	524	zinc finger protein 154 (ZNF154) pseudogene	transcribed_unprocessed_pseudogene	8:144700353-144708517	+
ENSG00000275131	PDE4DIPP2	-2.35899	0.194928	6.14092e-15	6.21513e-13	down	10	20	30	16	117	127	159	101	135	6897	PDE4DIP pseudogene 2 [Source:HGNC Symbol;Acc:HGNC:55081]	transcribed_unprocessed_pseudogene	1:120489860-120701289	-
ENSG00000259675		-2.36379	0.194281	0.014471	0.0423152	down	0	3	0	7	22	15	32	5	6	395	novel transcript	lncRNA	15:61638928-61715171	-
ENSG00000251143		-2.37533	0.192732	0.000864345	0.00400132	down	1	5	5	1	9	8	31	30	25	4233	novel transcript	lncRNA	11:72014291-72020910	+
ENSG00000273007		-2.3813	0.191937	0.000505712	0.00252619	down	1	2	1	4	9	12	16	10	22	2505	novel transcript, antisense to FGF2	lncRNA	4:122879778-122885805	-
ENSG00000180229	HERC2P3	-2.38454	0.191506	0.0103421	0.0321151	down	6	3	15	46	6	121	351	62	40	4088	hect domain and RLD 2 pseudogene 3 [Source:HGNC Symbol;Acc:HGNC:4871]	transcribed_unprocessed_pseudogene	15:20379495-20506180	-
ENSG00000276386	CNTNAP3P2	-2.38669	0.191221	5.4129e-05	0.000368474	down	2	3	6	10	26	25	69	37	20	3861	CNTNAP3 pseudogene 2 [Source:HGNC Symbol;Acc:HGNC:49589]	unprocessed_pseudogene	9:67059560-67293468	+
ENSG00000270021		-2.38772	0.191084	3.61749e-06	3.51143e-05	down	9	4	3	2	36	29	30	37	23	2017	novel transcript, antisense to H2AFY	lncRNA	5:135399280-135401296	+
ENSG00000286918		-2.3879	0.19106	0.000281918	0.00152879	down	2	1	3	2	12	11	14	11	22	1791	novel transcript, antisense to OMA1	lncRNA	1:58546168-58563897	+
ENSG00000288075		-2.39016	0.190761	0.00665673	0.0223574	down	6	5	9	1	61	63	2	37	13	1602	novel transcript	lncRNA	4:9034519-9381269	-
ENSG00000273771		-2.39602	0.189987	0.000252992	0.00139172	down	2	3	2	2	11	19	23	12	12	2797	novel transcript	lncRNA	15:96080713-96084584	-
ENSG00000284600		-2.39823	0.189697	0.0162752	0.0466832	down	0	0	12	3	32	14	10	11	72	1007	novel transcript, antisense to MYT1L	lncRNA	2:1795525-1811526	+
ENSG00000204177	BMS1P1	-2.40194	0.18921	0.000214371	0.00120471	down	1	2	6	4	8	15	27	32	32	1332	BMS1 pseudogene 1 [Source:HGNC Symbol;Acc:HGNC:23649]	transcribed_unprocessed_pseudogene	10:46786674-46811989	+
ENSG00000229419	RALGAPA1P1	-2.40212	0.189186	1.23927e-06	1.39508e-05	down	2	5	7	8	32	21	45	57	34	6232	RALGAPA1 pseudogene 1 [Source:HGNC Symbol;Acc:HGNC:23203]	processed_pseudogene	9:105520128-105526359	+
ENSG00000241158	ADAMTS9-AS1	-2.4036	0.188992	2.59032e-05	0.000194297	down	53	33	68	4	272	387	325	162	256	4008	ADAMTS9 antisense RNA 1 [Source:HGNC Symbol;Acc:HGNC:40625]	lncRNA	3:64561322-64592757	+
ENSG00000254810		-2.40397	0.188944	0.00478051	0.0170332	down	0	0	7	2	13	10	24	21	10	651	novel transcript	lncRNA	11:76654169-76656712	-
ENSG00000227617	CERS6-AS1	-2.405	0.188809	0.00031582	0.00168777	down	1	4	4	1	10	10	16	25	27	2890	CERS6 antisense RNA 1 [Source:HGNC Symbol;Acc:HGNC:44485]	lncRNA	2:168771951-168786961	-
ENSG00000236871	LINC00106	-2.41502	0.187502	0.000415219	0.00213303	down	3	3	3	6	32	22	50	5	22	356	long intergenic non-protein coding RNA 106 [Source:HGNC Symbol;Acc:HGNC:31843]	lncRNA	X:1396427-1399402	+
ENSG00000225398	PGM5P4	-2.42706	0.185944	3.00015e-07	3.95727e-06	down	27	18	17	8	90	156	196	115	60	445	phosphoglucomutase 5 pseudogene 4 [Source:HGNC Symbol;Acc:HGNC:49605]	unprocessed_pseudogene	2:113541937-113563298	+
ENSG00000286214		-2.43161	0.185359	0.00903778	0.0287333	down	6	3	1	0	3	34	18	7	30	7947	COPG2 imprinted transcript 1	lncRNA	7:130538954-130546900	+
ENSG00000253177		-2.43609	0.184783	0.00695077	0.0231566	down	4	4	0	0	27	6	18	13	7	1821	novel transcript	lncRNA	8:92668660-92683450	+
ENSG00000251623	FAM153B	-2.43867	0.184453	0.0168341	0.0479775	down	2	1	1	0	5	2	15	5	10	401	family with sequence similarity 153 member B [Source:NCBI gene (formerly Entrezgene);Acc:202134]	transcribed_processed_pseudogene	5:176119545-176156937	+
ENSG00000249035	CLMAT3	-2.44013	0.184267	0.0103938	0.0322427	down	1	6	1	2	2	3	36	21	28	410	colorectal liver metastasis associated transcript 3 [Source:HGNC Symbol;Acc:HGNC:52287]	lncRNA	5:151676945-151725473	+
ENSG00000267601		-2.45268	0.182672	0.00177209	0.00740278	down	0	10	9	4	14	8	57	57	74	367	novel transcript, antisense to TIMP2	lncRNA	17:78855478-78855844	+
ENSG00000211451	GNRHR2	-2.46787	0.180758	1.86585e-05	0.000146007	down	3	2	9	1	33	33	24	19	28	1187	gonadotropin releasing hormone receptor 2 (pseudogene) [Source:HGNC Symbol;Acc:HGNC:16341]	transcribed_unitary_pseudogene	1:145919013-145925341	+
ENSG00000116652	DLEU2L	-2.47261	0.180165	0.0102848	0.0319464	down	0	1	0	3	10	4	7	7	8	3555	deleted in lymphocytic leukemia 2 like [Source:HGNC Symbol;Acc:HGNC:13225]	lncRNA	1:63547082-63550636	+
ENSG00000267506		-2.47702	0.179615	0.000193	0.00109848	down	0	10	3	2	41	13	27	22	32	2451	novel transcript	lncRNA	17:77546940-77563243	+
ENSG00000287252		-2.47886	0.179385	0.0157219	0.045352	down	2	2	0	2	15	11	23	1	4	2751	novel transcript	lncRNA	6:27759870-27763184	+
ENSG00000239883	PARGP1	-2.48042	0.179192	1.5882e-06	1.72163e-05	down	5	5	3	3	29	32	19	40	25	2286	poly(ADP-ribose) glycohydrolase pseudogene 1 [Source:HGNC Symbol;Acc:HGNC:45008]	transcribed_unprocessed_pseudogene	10:45854093-45972154	-
ENSG00000265142	MIR133A1HG	-2.48127	0.179086	0.000501069	0.0025071	down	2	5	3	0	13	23	27	7	22	4359	MIR133A1 host gene [Source:HGNC Symbol;Acc:HGNC:49594]	lncRNA	18:21825487-21831539	-
ENSG00000283897		-2.48517	0.178603	0.000329782	0.00175072	down	4	3	2	2	11	14	42	9	28	2195	novel transcript	lncRNA	5:127215159-127229828	-
ENSG00000214558		-2.48776	0.178283	0.0100859	0.0314154	down	0	0	5	1	3	12	11	10	21	2436	zinc finger CCCH-type containing 11A (ZC3H11A) pseudogene	processed_pseudogene	6:65302522-65304957	+
ENSG00000277767		-2.51355	0.175124	0.00256418	0.0100862	down	1	3	0	1	6	9	9	9	14	1824	novel transcript	lncRNA	13:110916004-110917827	+
ENSG00000266405	CBX3P2	-2.51575	0.174857	4.33023e-05	0.000303486	down	0	4	2	11	20	41	34	25	35	535	chromobox 3 pseudogene 2 [Source:HGNC Symbol;Acc:HGNC:42874]	transcribed_processed_pseudogene	18:2652170-2655395	-
ENSG00000267095		-2.5208	0.174247	0.00830939	0.0268859	down	0	1	11	0	21	20	9	22	46	542	novel transcript	lncRNA	17:60135762-60140081	-
ENSG00000259343	TMC3-AS1	-2.52559	0.173669	0.000660647	0.00318037	down	3	3	2	0	6	16	24	11	20	1269	TMC3 antisense RNA 1 [Source:HGNC Symbol;Acc:HGNC:51424]	lncRNA	15:81324338-81518200	+
ENSG00000214761	HNRNPA1P15	-2.53457	0.172591	0.00952145	0.0299544	down	4	0	2	0	16	17	12	2	12	960	heterogeneous nuclear ribonucleoprotein A1 pseudogene 15 [Source:HGNC Symbol;Acc:HGNC:39133]	processed_pseudogene	9:125595669-125596628	+
ENSG00000287059		-2.5414	0.171776	0.00148191	0.00634907	down	2	0	5	1	13	8	31	9	18	3351	novel transcript	lncRNA	3:14038647-14047181	-
ENSG00000214439	FAM185BP	-2.54268	0.171623	0.000652635	0.00314605	down	1	3	0	2	13	10	10	11	13	1067	family with sequence similarity 185 member B, pseudogene [Source:HGNC Symbol;Acc:HGNC:21813]	transcribed_unprocessed_pseudogene	7:77083787-77122116	-
ENSG00000234817	ECI2-DT	-2.55855	0.169746	0.0177078	0.0499507	down	1	1	1	0	9	5	2	7	6	2277	ECI2 divergent transcript [Source:HGNC Symbol;Acc:HGNC:54425]	lncRNA	6:4136072-4157385	+
ENSG00000239265	CLRN1-AS1	-2.56389	0.169119	0.00146099	0.00627756	down	14	8	7	5	8	105	169	16	35	2223	CLRN1 antisense RNA 1 [Source:HGNC Symbol;Acc:HGNC:30895]	lncRNA	3:150852484-151080726	+
ENSG00000287385		-2.56826	0.168607	0.00898622	0.0286205	down	1	4	0	5	9	39	32	2	10	3016	novel transcript, antisense to RAD51B	lncRNA	14:68605396-68611732	-
ENSG00000272693		-2.57345	0.168002	1.31279e-06	1.46318e-05	down	2	3	5	2	18	24	24	21	31	248	nuclear protein 2, transcriptional regulator (NUPR2) pseudogene	transcribed_unprocessed_pseudogene	7:65647010-65770810	-
ENSG00000277687		-2.57846	0.16742	0.0134184	0.0398374	down	1	2	1	0	2	5	15	12	5	1175	novel transcript, sense intronic to CACUL1	lncRNA	10:118692361-118693535	-
ENSG00000254602		-2.58134	0.167085	2.54053e-06	2.5881e-05	down	2	3	3	5	30	20	35	14	29	2790	novel transcript, sense overlapping CLP1	lncRNA	11:57638024-57652790	+
ENSG00000259172		-2.59194	0.165862	0.00751109	0.0247225	down	0	1	3	0	6	12	7	8	6	2590	novel transcript, antisense to SNRPA1 and PCSK6	lncRNA	15:101295419-101305737	+
ENSG00000230524	COL6A4P1	-2.59777	0.165194	0.0162922	0.0467132	down	0	3	5	0	21	6	1	24	29	4317	collagen type VI alpha 4 pseudogene 1 [Source:HGNC Symbol;Acc:HGNC:33484]	transcribed_unprocessed_pseudogene	3:15151833-15205959	-
ENSG00000269289		-2.60128	0.164793	0.000602621	0.0029435	down	3	13	22	0	64	83	26	60	157	1585	novel transcript, antisense to ZNF726	lncRNA	19:23919081-23958035	-
ENSG00000259660	DNM1P47	-2.6131	0.163447	0.0142732	0.0418458	down	1	0	0	4	19	3	3	12	13	12667	dynamin 1 pseudogene 47 [Source:HGNC Symbol;Acc:HGNC:35200]	transcribed_unprocessed_pseudogene	15:101751032-101794302	+
ENSG00000234350		-2.61561	0.163163	0.00625585	0.0212593	down	1	1	2	0	5	7	15	4	10	3482	novel transcript (FLJ13453)	lncRNA	2:170700368-170813670	-
ENSG00000250251	PKD1P6	-2.62275	0.162358	5.94028e-06	5.3889e-05	down	1	11	32	32	100	116	206	190	142	4769	polycystin 1, transient receptor potential channel interacting pseudogene 6 [Source:HGNC Symbol;Acc:HGNC:30070]	transcribed_unprocessed_pseudogene	16:15125242-15154564	-
ENSG00000214018	RRM2P3	-2.63148	0.161378	0.00696157	0.0231817	down	1	0	0	3	9	8	9	3	12	1163	ribonucleotide reductase M2 polypeptide pseudogene 3 [Source:HGNC Symbol;Acc:HGNC:10455]	processed_pseudogene	X:44309314-44310476	-
ENSG00000254400		-2.63878	0.160564	3.30935e-05	0.000240133	down	1	4	2	2	16	14	29	13	20	399	novel transcript	lncRNA	11:6603642-6604420	-
ENSG00000224713		-2.64793	0.159548	0.000822499	0.00383503	down	2	1	3	1	5	7	18	22	22	2355	novel transcript, antisense to ARHGEF25	lncRNA	12:57612118-57619638	-
ENSG00000235078		-2.64906	0.159424	0.00643769	0.0217527	down	1	0	0	3	5	5	11	12	8	974	novel transcript, antisense to ADI1	lncRNA	2:3519275-3523197	+
ENSG00000250734		-2.67835	0.15622	8.68881e-09	1.71013e-07	down	8	4	13	2	49	45	67	42	91	535	novel transcript, antisense to SNX27	lncRNA	1:151612038-151613363	-
ENSG00000214425	LRRC37A4P	-2.68387	0.155623	9.68776e-05	0.000607405	down	0	1	3	15	43	29	41	40	42	5372	leucine rich repeat containing 37 member A4, pseudogene [Source:HGNC Symbol;Acc:HGNC:25479]	transcribed_unprocessed_pseudogene	17:45506741-45551537	-
ENSG00000215790	SLC35E2A	-2.68983	0.154981	8.63547e-06	7.47812e-05	down	0	4	7	5	32	14	44	24	59	732	solute carrier family 35 member E2A [Source:HGNC Symbol;Acc:HGNC:20863]	transcribed_unprocessed_pseudogene	1:1724838-1745992	-
ENSG00000251002		-2.68997	0.154967	0.00350341	0.0131509	down	2	0	2	0	7	8	6	12	10	4207	novel transcript, antisense to IG_gene_cluster	lncRNA	14:22197446-22482959	-
ENSG00000244560		-2.69229	0.154718	6.69206e-07	8.08309e-06	down	3	5	2	2	25	27	32	17	26	901	zinc finger protein pseudogene	transcribed_unprocessed_pseudogene	7:149285281-149297312	+
ENSG00000224886		-2.6933	0.154609	0.00907896	0.0288385	down	0	0	5	0	7	10	15	15	6	490	novel pseudogene	transcribed_processed_pseudogene	10:79684494-79684983	-
ENSG00000178082	TWF1P1	-2.69391	0.154544	0.000169033	0.000984375	down	0	2	11	24	50	63	65	122	81	1049	twinfilin 1 pseudogene 1 [Source:HGNC Symbol;Acc:HGNC:21736]	processed_pseudogene	17:29203426-29204474	-
ENSG00000180764	PIPSL	-2.70924	0.152911	0.013644	0.0403693	down	1	1	1	0	5	4	2	10	12	2733	PIP5K1A and PSMD4 like (pseudogene) [Source:HGNC Symbol;Acc:HGNC:23733]	transcribed_processed_pseudogene	10:93958191-93961540	-
ENSG00000241549	GUSBP2	-2.71565	0.152233	0.016	0.0459927	down	0	0	1	2	8	2	11	7	4	801	GUSB pseudogene 2 [Source:HGNC Symbol;Acc:HGNC:18792]	transcribed_unprocessed_pseudogene	6:26871484-26956554	-
ENSG00000233930	KRTAP5-AS1	-2.72241	0.151521	5.60354e-07	6.92097e-06	down	8	2	8	1	30	50	41	28	64	2265	KRTAP5-1/KRTAP5-2 antisense RNA 1 [Source:HGNC Symbol;Acc:HGNC:27877]	lncRNA	11:1571353-1599184	+
ENSG00000231187		-2.72435	0.151317	0.00161958	0.00684737	down	0	4	1	0	11	10	13	6	14	2748	novel transcript	lncRNA	10:46580708-46598150	-
ENSG00000257298		-2.72465	0.151286	0.0151432	0.0438961	down	0	1	1	2	10	0	14	7	13	4713	novel transcript, sense intronic to LIMA1	lncRNA	12:50185580-50191363	-
ENSG00000269570		-2.72512	0.151237	0.00703686	0.0233959	down	1	0	3	0	4	6	8	17	9	1524	novel transcript, antisense to ZFP91	lncRNA	11:58611119-58612642	-
ENSG00000267405		-2.73805	0.149887	2.68133e-07	3.58546e-06	down	5	1	4	2	25	26	28	28	25	587	novel transcript	lncRNA	17:44794747-44797783	-
ENSG00000253741	LNCOC1	-2.74797	0.14886	0.0172688	0.0490003	down	3	0	0	0	5	5	13	7	4	4194	lncRNA associated with ovarian cancer 1 [Source:HGNC Symbol;Acc:HGNC:53947]	lncRNA	8:142701857-142727016	-
ENSG00000267719	LINC02078	-2.7521	0.148435	0.00309866	0.0118291	down	2	2	0	0	7	9	13	9	6	4237	long intergenic non-protein coding RNA 2078 [Source:HGNC Symbol;Acc:HGNC:52926]	lncRNA	17:79707266-79712317	+
ENSG00000229044		-2.77468	0.146129	0.00866829	0.0277903	down	2	1	0	0	3	9	7	7	8	439	novel transcript	lncRNA	1:31333067-31346799	-
ENSG00000255182		-2.78417	0.145172	0.000236522	0.00131227	down	0	1	1	4	17	12	15	10	13	556	novel transcript, antisense to PPP1R16A	lncRNA	8:144495458-144505444	-
ENSG00000259070	LINC00639	-2.78971	0.144615	1.46064e-05	0.000117972	down	3	2	1	2	14	18	26	15	18	5789	long intergenic non-protein coding RNA 639 [Source:HGNC Symbol;Acc:HGNC:27502]	lncRNA	14:38738155-38948273	-
ENSG00000239405	TMED10P2	-2.79128	0.144458	0.00599559	0.0205416	down	1	0	2	2	2	17	23	4	11	612	transmembrane p24 trafficking protein 10 pseudogene 2 [Source:HGNC Symbol;Acc:HGNC:38105]	processed_pseudogene	3:128538020-128538631	+
ENSG00000270332	SMC2-DT	-2.81789	0.141818	3.5254e-06	3.43767e-05	down	5	5	4	0	28	51	23	34	24	7020	SMC2 divergent transcript [Source:HGNC Symbol;Acc:HGNC:50827]	lncRNA	9:104080024-104093073	-
ENSG00000287766		-2.81835	0.141772	0.013237	0.0394018	down	0	3	0	0	6	5	13	5	5	1424	novel transcript	lncRNA	19:2862270-2864428	+
ENSG00000226026		-2.83517	0.14013	0.00628999	0.0213584	down	0	3	0	1	7	3	19	10	7	3991	novel transcript	lncRNA	1:95161676-95233982	-
ENSG00000259495		-2.84399	0.139275	0.00918835	0.0291123	down	2	0	2	0	4	8	25	3	9	998	novel transcript	lncRNA	15:80344853-80404214	-
ENSG00000249421	ADAMTS19-AS1	-2.84815	0.138875	0.00327904	0.0124244	down	1	0	1	2	3	7	18	8	12	3103	ADAMTS19 antisense RNA 1 [Source:HGNC Symbol;Acc:HGNC:40797]	lncRNA	5:129424782-129461076	-
ENSG00000213985		-2.86883	0.136898	0.000407333	0.00209706	down	0	1	1	3	9	11	16	8	16	1185	ARP2 actin-related protein 2 homolog (yeast) (ACTR2) pseudogene	processed_pseudogene	19:20257720-20259418	+
ENSG00000270060		-2.87892	0.135944	0.00681111	0.0227588	down	0	0	4	0	4	9	15	6	16	574	novel transcript	lncRNA	11:47168281-47169563	-
ENSG00000223774		-2.87894	0.135942	1.47701e-05	0.000119115	down	9	5	2	1	12	29	59	59	53	494	novel transcript	lncRNA	1:201893842-201899978	+
ENSG00000178722	C5orf64	-2.88653	0.135229	0.00527374	0.0184776	down	0	1	1	1	7	4	10	4	12	3441	chromosome 5 putative open reading frame 64 [Source:HGNC Symbol;Acc:HGNC:26744]	lncRNA	5:61610424-61793401	+
ENSG00000215105	TTC3P1	-2.90254	0.133736	1.25989e-07	1.83902e-06	down	1	6	14	27	107	91	143	143	86	6081	tetratricopeptide repeat domain 3 pseudogene 1 [Source:HGNC Symbol;Acc:HGNC:23318]	processed_pseudogene	X:75740831-75746911	-
ENSG00000255741		-2.90971	0.133073	0.0116166	0.0353531	down	5	0	2	0	9	2	54	5	25	569	novel transcript	lncRNA	11:68941503-68942852	-
ENSG00000286765		-2.91486	0.132599	0.0171042	0.0486236	down	0	0	6	0	15	14	1	28	17	1033	novel transcript	lncRNA	18:8971624-8974580	+
ENSG00000256364		-2.92293	0.131859	0.00464705	0.0166088	down	0	0	1	3	8	4	6	21	10	575	novel transcript, antisense to MLEC	lncRNA	12:120697124-120699541	-
ENSG00000230606		-2.92433	0.131731	0.00538286	0.0188013	down	0	0	0	5	11	15	17	3	15	1243	novel transcript	lncRNA	2:97416165-97433527	-
ENSG00000225264	ZNRF2P2	-2.94638	0.129733	0.000229013	0.00127691	down	1	4	2	0	11	17	33	17	9	420	zinc and ring finger 2 pseudogene 2 [Source:HGNC Symbol;Acc:HGNC:42793]	transcribed_processed_pseudogene	7:29598795-29685255	-
ENSG00000247735		-2.95338	0.129106	0.00591177	0.0202968	down	0	0	0	3	6	8	5	7	12	1762	novel transcript, antisense to KCTD13	lncRNA	16:29926836-29928933	+
ENSG00000231811		-2.95576	0.128892	0.00711194	0.0236088	down	1	0	2	1	5	27	4	9	4	2441	novel transcript	lncRNA	6:4341756-4347162	-
ENSG00000170356	OR2A20P	-2.96958	0.127663	0.0088518	0.028281	down	0	0	0	3	13	3	9	6	7	933	olfactory receptor family 2 subfamily A member 20 pseudogene [Source:HGNC Symbol;Acc:HGNC:15413]	transcribed_unprocessed_pseudogene	7:144250045-144256244	-
ENSG00000251429	AIDAP2	-2.99092	0.125789	5.04874e-05	0.000347121	down	1	0	3	3	21	19	27	9	15	919	AIDA pseudogene 2 [Source:HGNC Symbol;Acc:HGNC:54664]	transcribed_processed_pseudogene	4:158270378-158278676	+
ENSG00000248121	SMURF2P1	-2.99491	0.125442	0.00661122	0.0222475	down	0	0	1	2	11	3	10	3	13	481	SMAD specific E3 ubiquitin protein ligase 2 pseudogene 1 [Source:HGNC Symbol;Acc:HGNC:44402]	transcribed_unprocessed_pseudogene	17:30600796-30615980	+
ENSG00000241717	VWFP1	-3.00435	0.124624	0.00539697	0.0188322	down	0	0	2	4	2	8	41	17	10	2907	von Willebrand factor pseudogene 1 [Source:HGNC Symbol;Acc:HGNC:12727]	transcribed_unprocessed_pseudogene	22:16690103-16704477	-
ENSG00000240859		-3.04024	0.121562	1.25855e-05	0.00010365	down	0	1	12	2	35	42	32	33	65	5008	novel transcript	lncRNA	7:149549-155465	+
ENSG00000233806	LINC01237	-3.04414	0.121233	1.89586e-06	2.01123e-05	down	3	2	1	3	18	18	33	14	42	573	long intergenic non-protein coding RNA 1237 [Source:HGNC Symbol;Acc:HGNC:49793]	lncRNA	2:241881363-242078722	+
ENSG00000180747	SMG1P3	-3.04655	0.121031	1.16529e-06	1.32507e-05	down	2	5	1	3	16	18	37	47	30	4262	SMG1 pseudogene 3 [Source:HGNC Symbol;Acc:HGNC:49860]	transcribed_unprocessed_pseudogene	16:21446683-21520444	-
ENSG00000255142		-3.05663	0.120189	0.0149139	0.0433375	down	0	1	1	0	9	7	2	4	5	284	novel transcript	lncRNA	11:781645-782105	+
ENSG00000198416	ZNF658B	-3.05687	0.120168	4.99783e-05	0.000344286	down	0	2	2	2	21	15	18	7	21	3408	zinc finger protein 658B (pseudogene) [Source:HGNC Symbol;Acc:HGNC:32033]	transcribed_unprocessed_pseudogene	9:39443815-39508885	-
ENSG00000254815	LMNTD2-AS1	-3.07288	0.118842	0.00932135	0.0294551	down	1	0	2	1	17	1	3	5	34	2210	LMNTD2 antisense RNA 1 [Source:HGNC Symbol;Acc:HGNC:41204]	lncRNA	11:557595-560107	+
ENSG00000260249		-3.08615	0.117754	0.00625453	0.0212583	down	0	3	0	0	6	13	10	7	4	5061	novel transcript, antisense to SNX20	lncRNA	16:50664903-50671639	+
ENSG00000267287		-3.08784	0.117616	1.40914e-05	0.000114332	down	4	3	1	0	35	20	16	25	15	4167	novel transcript	lncRNA	18:79576460-79589010	+
ENSG00000286580		-3.09488	0.117044	0.0106118	0.0327573	down	1	2	0	0	8	21	4	4	3	1133	novel transcript	lncRNA	4:170979831-170994656	+
ENSG00000271361	HTATSF1P2	-3.11954	0.11506	0.0053861	0.0188072	down	0	0	4	4	36	2	3	43	30	631	HIV-1 Tat specific factor 1 pseudogene 2 [Source:HGNC Symbol;Acc:HGNC:38586]	processed_pseudogene	6:3023142-3023772	-
ENSG00000276710	CSPG4P10	-3.11955	0.115059	0.00226402	0.00910682	down	1	3	0	0	5	4	14	21	13	4817	chondroitin sulfate proteoglycan 4 pseudogene 10 [Source:HGNC Symbol;Acc:HGNC:48361]	transcribed_unprocessed_pseudogene	15:82459472-82477258	+
ENSG00000286449		-3.12592	0.114552	2.26421e-05	0.000172501	down	2	2	4	0	7	19	32	28	31	4086	novel transcript	lncRNA	19:37304451-37309641	+
ENSG00000286125		-3.13762	0.113627	0.00332071	0.0125613	down	0	0	0	3	9	8	12	4	10	2008	novel transcript (contains ZIM2-AS1 and PEG3-AS1)	lncRNA	19:56669941-56823395	+
ENSG00000205578	POM121B	-3.1437	0.11315	0.0153893	0.0445307	down	0	0	0	3	19	2	13	5	3	2475	POM121 transmembrane nucleoporin B (pseudogene) [Source:HGNC Symbol;Acc:HGNC:34004]	unprocessed_pseudogene	7:73293497-73301161	+
ENSG00000236739	CLIC4P1	-3.15137	0.112549	5.81705e-05	0.000392987	down	1	5	2	1	8	10	41	43	29	535	chloride intracellular channel 4 pseudogene 1 [Source:HGNC Symbol;Acc:HGNC:49797]	processed_pseudogene	9:22747700-22748234	+
ENSG00000286129		-3.16526	0.111471	0.0161364	0.0463723	down	0	1	0	0	4	3	2	4	5	2895	novel transcript	lncRNA	22:22298124-22329122	+
ENSG00000246375	PPM1K-DT	-3.17691	0.110575	0.0123601	0.0371604	down	0	2	0	0	3	9	4	8	5	1806	PPM1K divergent transcript [Source:HGNC Symbol;Acc:HGNC:54093]	lncRNA	4:88284507-88331421	+
ENSG00000231107	LINC01508	-3.1782	0.110476	0.00168211	0.00708372	down	0	2	1	0	6	7	7	10	15	1096	long intergenic non-protein coding RNA 1508 [Source:HGNC Symbol;Acc:HGNC:51190]	lncRNA	9:90300885-90433566	-
ENSG00000227741		-3.18811	0.109719	0.000999904	0.00452489	down	1	2	1	0	5	5	16	22	12	1578	novel transcript	lncRNA	1:160202199-160208869	-
ENSG00000263826		-3.21269	0.107866	0.00358179	0.0133863	down	0	2	2	0	4	4	8	10	39	2400	novel transcript, antisense to eukaryotic translation initiation factor 4A, isoform 2 EIF4A2	lncRNA	3:186781780-186784179	-
ENSG00000287038		-3.22176	0.10719	1.32952e-05	0.000108823	down	47	2	30	2	248	283	144	319	326	2011	novel transcript	lncRNA	9:29214322-29229229	+
ENSG00000261292		-3.22725	0.106783	0.0167776	0.047867	down	0	1	0	0	2	2	7	3	5	2010	novel transcript	lncRNA	3:97759523-97761532	+
ENSG00000260657		-3.24794	0.105262	0.013278	0.0394974	down	0	1	0	0	2	4	3	5	5	396	novel transcript	lncRNA	15:68267792-68277994	-
ENSG00000246250		-3.25566	0.104701	0.0121482	0.0367042	down	0	0	0	2	8	3	12	5	3	593	novel transcript	lncRNA	11:43827517-43880726	-
ENSG00000249279	LINC02057	-3.25716	0.104591	0.00863389	0.0277133	down	1	0	1	0	4	7	2	8	11	949	long intergenic non-protein coding RNA 2057 [Source:HGNC Symbol;Acc:HGNC:52900]	lncRNA	5:61201304-61304811	-
ENSG00000232876		-3.26291	0.104176	0.0139877	0.0412068	down	0	0	1	0	7	3	3	3	3	790	novel transcript	lncRNA	6:135055033-135060550	+
ENSG00000286861		-3.28178	0.102822	0.0170546	0.0484954	down	0	1	0	0	5	4	6	3	1	3125	novel transcript, antisense to ARG2	lncRNA	14:67627299-67639675	-
ENSG00000285018		-3.30192	0.101396	0.00073849	0.00350129	down	0	1	1	1	9	8	10	13	8	680	novel transcript, antisense to FLNA	lncRNA	X:154374595-154376934	+
ENSG00000227910		-3.31418	0.100539	0.00669768	0.0224571	down	0	0	1	1	12	3	6	4	8	448	TP53 target 3 (TP53TG3) pseudogene	transcribed_processed_pseudogene	7:63924787-63926306	-
ENSG00000251593	MSNP1	-3.32293	0.0999308	6.84433e-06	6.08749e-05	down	0	0	10	6	29	35	52	87	60	1732	moesin pseudogene 1 [Source:HGNC Symbol;Acc:HGNC:7374]	processed_pseudogene	5:25909503-25911234	+
ENSG00000256139		-3.32921	0.0994962	0.00150736	0.0064405	down	0	0	0	3	10	10	9	13	6	910	novel transcript	lncRNA	12:109111218-109125594	+
ENSG00000225937	PCA3	-3.34697	0.098279	0.00676009	0.02263	down	0	0	2	0	5	3	6	11	9	2374	prostate cancer associated 3 [Source:HGNC Symbol;Acc:HGNC:8637]	lncRNA	9:76691980-76863307	+
ENSG00000230445	LRRC37A6P	-3.37784	0.0961985	0.0154879	0.0447739	down	0	0	0	1	3	9	2	4	2	5444	leucine rich repeat containing 37 member A6, pseudogene [Source:HGNC Symbol;Acc:HGNC:33746]	transcribed_processed_pseudogene	10:27246350-27259455	-
ENSG00000253105		-3.38101	0.0959874	7.27186e-10	1.86423e-08	down	2	3	3	2	30	33	30	27	53	1844	novel transcript	lncRNA	8:96370800-96387438	-
ENSG00000226377		-3.39773	0.0948815	0.00460337	0.0164861	down	2	0	0	0	8	4	10	6	7	3024	novel transcript	lncRNA	17:32876759-32881070	+
ENSG00000229108	LINC02587	-3.39931	0.0947774	0.0175985	0.0497273	down	0	1	0	0	2	5	10	1	3	1193	long intergenic non-protein coding RNA 2587 [Source:HGNC Symbol;Acc:HGNC:50672]	lncRNA	7:15688378-15696886	+
ENSG00000288046		-3.4027	0.0945551	0.0168455	0.0479968	down	0	2	3	0	29	2	5	0	58	4461	novel transcript	lncRNA	6:6725036-6733191	+
ENSG00000268621	IGFL2-AS1	-3.40376	0.0944855	0.0132975	0.0395387	down	0	1	0	0	4	1	5	8	3	1665	IGFL2 antisense RNA 1 [Source:HGNC Symbol;Acc:HGNC:52559]	lncRNA	19:46189029-46203160	-
ENSG00000214077	GNAQP1	-3.43196	0.0926566	0.0122909	0.0370148	down	0	0	1	0	1	2	6	6	7	1067	G protein subunit alpha q pseudogene 1 [Source:HGNC Symbol;Acc:HGNC:4391]	processed_pseudogene	2:131423801-131424867	-
ENSG00000268521	VN1R83P	-3.4621	0.0907409	0.0098433	0.030781	down	0	0	0	1	3	2	3	9	5	445	vomeronasal 1 receptor 83 pseudogene [Source:HGNC Symbol;Acc:HGNC:37403]	unprocessed_pseudogene	19:21289554-21289998	-
ENSG00000181819	KCTD9P2	-3.46702	0.0904323	7.11205e-05	0.000466742	down	0	1	1	2	7	14	15	20	16	1013	potassium channel tetramerization domain containing 9 pseudogene 2 [Source:HGNC Symbol;Acc:HGNC:29274]	processed_pseudogene	X:105405647-105407039	+
ENSG00000255680		-3.47262	0.0900819	0.0159263	0.0458301	down	0	0	1	0	1	3	11	5	2	464	novel transcript	lncRNA	11:6618790-6619764	+
ENSG00000249456		-3.48858	0.0890909	0.0029655	0.011392	down	0	3	0	0	4	3	18	16	14	555	novel transcript, sense overlapping ZRANB1	lncRNA	10:124917143-124942881	+
ENSG00000244265	SIAH2-AS1	-3.49566	0.0886544	1.01688e-05	8.63438e-05	down	21	16	15	3	21	213	602	117	82	3729	SIAH2 antisense RNA 1 [Source:HGNC Symbol;Acc:HGNC:40526]	lncRNA	3:150761937-150873554	+
ENSG00000233178		-3.51626	0.0873977	0.0173484	0.0491542	down	0	0	0	1	7	4	7	0	5	630	novel transcript, antisense to PGM5	lncRNA	9:68393881-68406500	-
ENSG00000230943	LINC02541	-3.53177	0.0864632	0.0158545	0.0456667	down	0	0	0	0	5	2	2	2	3	1879	long intergenic non-protein coding RNA 2541 [Source:HGNC Symbol;Acc:HGNC:53574]	lncRNA	6:113616927-113650090	-
ENSG00000286616		-3.53857	0.0860567	7.13717e-07	8.5434e-06	down	4	3	7	4	22	120	132	39	23	1948	novel transcript	lncRNA	6:111505307-111511071	-
ENSG00000273018	FAM106A	-3.54597	0.0856164	1.98313e-08	3.57985e-07	down	0	5	3	4	34	55	78	26	31	929	family with sequence similarity 106 member A [Source:HGNC Symbol;Acc:HGNC:25682]	lncRNA	17:18511221-18551705	-
ENSG00000229447		-3.56413	0.0845456	0.005397	0.0188322	down	0	0	1	0	4	5	5	2	8	437	general transcription factor IIA, 2, 12kDa (GTF2A2) pseudogene	processed_pseudogene	1:31263245-31263681	-
ENSG00000224238	WARS2-IT1	-3.56885	0.0842693	0.00148748	0.00636823	down	1	2	0	0	3	12	25	5	14	2060	WARS2 intronic transcript 1 [Source:HGNC Symbol;Acc:HGNC:41393]	lncRNA	1:119047405-119064785	+
ENSG00000253688		-3.57033	0.084183	0.00475217	0.0169452	down	0	0	0	1	4	5	3	4	8	1530	novel transcript	lncRNA	8:48551527-48556441	-
ENSG00000232545		-3.58431	0.0833713	0.00415684	0.01512	down	0	0	0	1	4	4	7	4	5	558	novel transcript	lncRNA	22:24101689-24103354	+
ENSG00000285719		-3.58464	0.0833518	0.00521227	0.0182952	down	0	0	0	1	4	6	2	5	7	1950	novel transcript, antisense to CD34	lncRNA	1:207909992-207917088	+
ENSG00000249996	PPIC-AS1	-3.59191	0.082933	0.0134827	0.039995	down	0	0	1	0	2	1	3	13	5	561	PPIC antisense RNA 1 [Source:HGNC Symbol;Acc:HGNC:40464]	lncRNA	5:123036271-123054667	+
ENSG00000259118		-3.59821	0.0825716	0.00885388	0.0282834	down	0	1	0	1	1	6	2	17	14	486	novel transcript, antisense to MAX	lncRNA	14:65082034-65094212	+
ENSG00000270792		-3.60787	0.0820205	0.0145661	0.0425003	down	0	0	0	0	3	2	5	1	4	484	novel transcript, antisense to JAG1	lncRNA	20:10672695-10994924	+
ENSG00000226318	RPS3AP38	-3.61412	0.0816662	0.00215627	0.00875923	down	0	0	2	0	9	7	7	11	6	763	RPS3A pseudogene 38 [Source:HGNC Symbol;Acc:HGNC:36145]	processed_pseudogene	10:67960702-67961464	-
ENSG00000223345	H2BP1	-3.62062	0.0812992	0.00847008	0.0273065	down	0	0	0	1	9	3	6	5	1	381	H2B histone pseudogene 1 [Source:HGNC Symbol;Acc:HGNC:20560]	transcribed_unprocessed_pseudogene	1:121108210-121117257	-
ENSG00000253988		-3.63729	0.0803647	0.00764046	0.0250633	down	1	0	0	0	3	1	5	5	12	596	novel transcript	lncRNA	8:138063268-138073240	+
ENSG00000286508		-3.63908	0.0802652	0.0016856	0.00709419	down	0	1	0	1	8	4	10	10	9	239	novel transcript	lncRNA	22:50672714-50674174	+
ENSG00000256650	RERG-IT1	-3.64822	0.0797585	0.00322682	0.0122526	down	0	0	1	0	5	6	4	4	6	301	RERG intronic transcript 1 [Source:HGNC Symbol;Acc:HGNC:39991]	lncRNA	12:15112363-15114698	-
ENSG00000267274		-3.68537	0.0777309	0.00341198	0.0128597	down	0	0	0	1	7	3	6	3	7	468	novel transcript, sense overlapping with ZNF700	lncRNA	19:11939959-11953381	+
ENSG00000278981		-3.68897	0.0775373	0.0118967	0.0360753	down	0	0	0	0	2	1	5	3	5	1619	novel transcript, antisense to DCHS2	lncRNA	4:154235980-154237598	+
ENSG00000218418		-3.71061	0.0763827	1.82243e-06	1.94202e-05	down	0	0	2	4	14	17	36	36	25	5914	Rho GTPase activating protein 21 (ARHGAP21) pseudogene	processed_pseudogene	6:80064286-80070199	-
ENSG00000281183	NPTN-IT1	-3.73006	0.0753598	1.50888e-05	0.000121227	down	0	0	18	2	53	83	140	75	94	2283	NPTN intronic transcript 1 [Source:HGNC Symbol;Acc:HGNC:45091]	lncRNA	15:73567012-73569294	-
ENSG00000273175		-3.74837	0.0744095	0.01022	0.0317869	down	0	0	0	0	4	2	2	6	2	535	novel transcript	lncRNA	1:244864738-244865272	+
ENSG00000258859	LINC02296	-3.77713	0.0729408	0.000185388	0.00106424	down	2	2	0	0	16	14	44	8	8	544	long intergenic non-protein coding RNA 2296 [Source:HGNC Symbol;Acc:HGNC:53212]	lncRNA	14:87353070-87573022	-
ENSG00000258938		-3.79893	0.0718468	0.0042916	0.0155413	down	0	1	0	0	7	1	10	5	5	2867	novel transcript, antisense to BRMS1L	lncRNA	14:35819224-35826765	-
ENSG00000253476		-3.80843	0.0713755	0.00193163	0.00798025	down	0	0	1	0	7	6	4	4	7	528	novel transcript	lncRNA	8:25425521-25426580	-
ENSG00000288546		-3.82749	0.0704385	0.0104112	0.0322827	down	0	0	0	0	1	7	3	2	4	557	novel transcript	lncRNA	X:22259797-23293146	-
ENSG00000246596		-3.83618	0.0700157	7.90516e-14	5.88205e-12	down	5	2	4	1	43	40	69	53	83	1805	SUMO interacting motifs containing 1 (SIMC1) pseudogene	transcribed_unprocessed_pseudogene	5:177619059-177672209	-
ENSG00000254966		-3.86166	0.0687898	0.00102642	0.00462526	down	0	1	1	0	16	4	7	10	11	874	novel transcript	lncRNA	11:18706537-18740568	+
ENSG00000284959		-3.88465	0.0677026	0.000506747	0.00253018	down	0	0	3	0	16	13	27	12	4	3530	novel transcript, antisense to TSHR	lncRNA	14:81012099-81170429	-
ENSG00000287666		-3.89093	0.0674084	0.00233529	0.00933547	down	2	0	0	0	9	14	17	5	3	2852	novel transcript	lncRNA	11:126121889-126128081	-
ENSG00000281189	GHET1	-3.89856	0.0670527	0.00469133	0.0167559	down	0	1	0	0	4	4	9	11	1	1906	gastric carcinoma proliferation enhancing transcript 1 [Source:HGNC Symbol;Acc:HGNC:49425]	lncRNA	7:148987527-148989432	+
ENSG00000255495		-3.90468	0.0667691	7.18744e-07	8.59394e-06	down	1	2	3	0	14	23	59	19	35	1361	novel transcript	lncRNA	8:12194467-12196280	+
ENSG00000183458	PKD1P3	-3.9245	0.0658579	2.21965e-18	4.69313e-16	down	3	2	4	12	85	96	90	140	106	6919	polycystin 1, transient receptor potential channel interacting pseudogene 3 [Source:HGNC Symbol;Acc:HGNC:30067]	transcribed_unprocessed_pseudogene	16:14911551-14935708	+
ENSG00000264007		-3.92728	0.0657312	0.00660157	0.0222185	down	0	0	0	0	3	4	6	4	1	638	novel transcript	lncRNA	17:29621617-29622254	-
ENSG00000226963		-3.92738	0.0657264	0.00710303	0.0235829	down	0	1	0	0	0	4	8	9	10	558	novel transcript	lncRNA	2:172427774-172428603	-
ENSG00000232633		-3.94974	0.0647157	0.00717286	0.0237593	down	0	0	0	0	4	1	8	2	4	3361	novel transcript	lncRNA	5:113323028-113437174	+
ENSG00000287110		-3.95724	0.06438	0.00362525	0.0135078	down	0	0	0	0	2	4	3	4	6	2719	novel transcript	lncRNA	3:128872349-128876218	-
ENSG00000286339		-3.96587	0.0639963	0.00162659	0.00686885	down	1	0	0	0	11	3	5	7	5	906	novel transcript, antisense to CEP85L	lncRNA	6:118565660-118576840	+
ENSG00000278467		-3.96619	0.0639818	0.00478095	0.0170332	down	0	0	0	1	3	4	18	4	2	573	novel transcript	lncRNA	1:223994262-223995196	+
ENSG00000287170		-3.96844	0.0638825	2.94549e-05	0.000217274	down	2	2	0	0	14	29	34	6	20	2536	novel transcript, antisense to PPP1R12C	lncRNA	19:55116420-55123169	+
ENSG00000272568		-3.97084	0.0637762	0.008177	0.0265501	down	0	0	0	0	2	4	9	1	3	3695	novel transcript, antisense to CPVL	lncRNA	7:28979967-29013367	+
ENSG00000275064	PDE4DIPP5	-3.9735	0.0636585	0.00752288	0.0247498	down	0	0	0	0	2	1	3	4	10	1270	PDE4DIP pseudogene 5 [Source:HGNC Symbol;Acc:HGNC:55084]	unprocessed_pseudogene	1:145509047-145520594	+
ENSG00000271880		-3.99093	0.0628941	0.0136439	0.0403693	down	0	0	0	0	1	4	11	2	1	3078	novel transcript	lncRNA	10:86970741-87010126	+
ENSG00000239407		-3.99217	0.0628401	0.000757696	0.0035782	down	0	1	0	1	3	9	10	13	18	1133	novel transcript	lncRNA	X:102884414-102906158	+
ENSG00000214264	KCTD9P4	-4.00176	0.0624237	0.00258901	0.0101614	down	0	0	0	1	6	1	10	10	5	1166	potassium channel tetramerization domain containing 9 pseudogene 4 [Source:HGNC Symbol;Acc:HGNC:49913]	processed_pseudogene	11:112180773-112183191	+
ENSG00000240661		-4.01395	0.0618987	0.00056303	0.00277679	down	0	2	0	1	3	4	19	32	21	658	novel V-set domain-containing pseudogene	transcribed_unitary_pseudogene	3:120349449-120423826	+
ENSG00000241111	PRICKLE2-AS1	-4.04794	0.0604574	0.00371952	0.0137948	down	0	0	0	1	1	5	7	3	19	6505	PRICKLE2 antisense RNA 1 [Source:NCBI gene (formerly Entrezgene);Acc:100652759]	lncRNA	3:64067964-64103131	+
ENSG00000262686	GLIS2-AS1	-4.04849	0.0604344	0.00927783	0.0293479	down	0	0	0	0	10	1	1	4	4	340	GLIS2 antisense RNA 1 [Source:HGNC Symbol;Acc:HGNC:51381]	lncRNA	16:4324667-4328340	-
ENSG00000228126	FALEC	-4.07303	0.059415	0.00668639	0.0224298	down	0	0	0	0	7	1	5	1	7	566	focally amplified long non-coding RNA in epithelial cancer [Source:HGNC Symbol;Acc:HGNC:43713]	lncRNA	1:150515757-150518032	+
ENSG00000262434		-4.0816	0.0590632	0.00239375	0.00952104	down	0	0	0	0	4	3	3	3	8	486	novel transcript, antisense to RNMTL1	lncRNA	17:789744-790525	-
ENSG00000254422		-4.10816	0.0579855	0.00135647	0.00589608	down	0	0	0	1	6	2	14	5	8	628	novel transcript	lncRNA	11:102229851-102230922	-
ENSG00000223725		-4.11543	0.0576941	0.0174529	0.049411	down	0	0	0	0	1	6	0	7	7	533	novel transcript	lncRNA	2:207239864-207529795	-
ENSG00000262227		-4.1208	0.05748	1.08942e-05	9.17374e-05	down	0	0	0	3	15	17	19	16	18	551	novel transcript, antisense to INCA1	lncRNA	17:4987706-4988446	+
ENSG00000253919	THAP12P7	-4.12561	0.0572884	0.00343268	0.0129241	down	0	0	0	0	1	4	5	7	4	2290	THAP domain containing 12 pseudogene 7 [Source:HGNC Symbol;Acc:HGNC:39574]	processed_pseudogene	8:78760142-78762431	-
ENSG00000283383		-4.1269	0.0572371	0.00928722	0.029369	down	0	0	0	0	13	1	2	2	3	526	novel transcript	lncRNA	4:183762115-183765721	-
ENSG00000254907		-4.15095	0.056291	0.00308862	0.0117928	down	0	0	0	0	2	2	3	7	8	787	novel transcript, antisense to API5 and TTC17	lncRNA	11:43328748-43359296	-
ENSG00000285918		-4.17217	0.0554692	0.00264639	0.0103467	down	1	0	0	0	1	7	5	4	21	1218	novel transcript, antisense to WWOX	lncRNA	16:79208493-79211264	-
ENSG00000154608	CEP170P1	-4.17217	0.055469	0.00439462	0.0158445	down	0	1	0	0	7	0	12	12	5	4587	centrosomal protein 170 pseudogene 1 [Source:HGNC Symbol;Acc:HGNC:28364]	transcribed_unprocessed_pseudogene	4:118467590-118554100	+
ENSG00000259475		-4.17366	0.055412	0.00581322	0.020026	down	1	0	0	0	3	1	1	13	20	588	novel transcript, antisense to IGF1R and SYNM	lncRNA	15:98954149-99105824	-
ENSG00000236472		-4.18135	0.0551175	0.00938279	0.0295879	down	0	0	0	0	4	0	7	3	9	468	novel transcript, antisense to PPP1R9B	lncRNA	17:50135586-50146176	+
ENSG00000287692		-4.18467	0.0549905	0.00238625	0.00949829	down	0	0	1	0	3	11	11	9	1	4507	novel transcript	lncRNA	4:122700445-122708788	+
ENSG00000260951		-4.19429	0.0546252	0.00425676	0.0154387	down	0	0	0	0	10	3	5	1	3	1834	novel transcript	lncRNA	7:25358235-25432202	-
ENSG00000279622		-4.1949	0.0546023	0.0170087	0.0484038	down	0	0	0	0	0	3	2	3	16	3069	novel transcript, antisense to CRISPLD2	lncRNA	16:84917377-84924808	-
ENSG00000238018		-4.22441	0.0534964	0.00426249	0.0154569	down	0	0	0	0	1	2	11	4	5	854	novel transcript, antisense to SPTBN1	lncRNA	2:54661011-54680045	-
ENSG00000260464		-4.22653	0.0534179	0.000357664	0.00187342	down	0	1	1	0	26	9	8	8	10	1766	novel transcript	lncRNA	1:93847174-93848939	+
ENSG00000179899	PHC1P1	-4.26092	0.0521596	5.41452e-05	0.000368474	down	1	0	0	2	26	30	5	16	15	3061	polyhomeotic homolog 1 pseudogene 1 [Source:HGNC Symbol;Acc:HGNC:34502]	processed_pseudogene	12:55411727-55414787	-
ENSG00000286502		-4.26145	0.0521405	0.00140575	0.00607072	down	0	0	0	1	2	2	11	13	11	4479	novel transcript, antisense to COL5A1	lncRNA	9:134770651-134775671	-
ENSG00000242902	FLNC-AS1	-4.27842	0.0515309	0.00291153	0.0112283	down	2	0	0	0	1	2	25	22	16	559	FLNC antisense RNA 1 [Source:HGNC Symbol;Acc:HGNC:53474]	lncRNA	7:128850162-128862626	-
ENSG00000225216		-4.28659	0.0512399	0.0109018	0.0334878	down	0	0	0	0	0	3	8	2	12	534	novel transcript	lncRNA	2:205756469-205764006	-
ENSG00000243406	MRPS31P5	-4.29161	0.051062	0.000741054	0.00351047	down	0	0	1	0	7	2	11	13	6	920	mitochondrial ribosomal protein S31 pseudogene 5 [Source:HGNC Symbol;Acc:HGNC:39253]	transcribed_unprocessed_pseudogene	13:52167709-52194465	-
ENSG00000232675		-4.3113	0.0503695	0.00591049	0.0202968	down	0	0	0	0	0	6	5	7	6	273	novel transcript, antisense to SLC24A3	lncRNA	20:19693209-19697576	-
ENSG00000236051	MYCBP2-AS1	-4.32454	0.0499096	0.0028842	0.0111419	down	1	0	0	0	7	1	8	21	2	602	MYCBP2 antisense RNA 1 [Source:HGNC Symbol;Acc:HGNC:41023]	lncRNA	13:77026767-77129717	+
ENSG00000287676		-4.32572	0.0498688	0.00888445	0.0283556	down	0	0	0	0	6	0	7	9	2	715	novel transcript	lncRNA	1:219294982-219297668	+
ENSG00000267023	LRRC37A16P	-4.33333	0.0496065	0.00082566	0.00384809	down	0	0	0	0	4	3	5	4	9	3725	leucine rich repeat containing 37 member A16, pseudogene [Source:HGNC Symbol;Acc:HGNC:43820]	transcribed_unprocessed_pseudogene	17:68125777-68152468	-
ENSG00000246792		-4.34167	0.0493203	0.00188828	0.00782538	down	0	0	0	0	9	7	3	2	3	857	novel transcript	lncRNA	8:90646420-90670929	+
ENSG00000255438		-4.34183	0.0493149	0.00399596	0.0146445	down	0	0	0	1	3	0	10	18	10	2437	novel transcript, antisense to SULF2	lncRNA	20:47677901-47686297	+
ENSG00000261123		-4.35769	0.0487758	0.00156246	0.0066374	down	0	0	0	0	2	6	9	2	6	596	novel transcript, intronic to PKD1	lncRNA	16:2094830-2097026	-
ENSG00000227068		-4.36702	0.0484614	1.02137e-15	1.26061e-13	down	4	3	9	4	94	252	129	98	90	633	novel transcript	lncRNA	9:125567579-125573023	+
ENSG00000233327	USP32P2	-4.3713	0.0483178	0.00175343	0.0073392	down	0	0	0	0	6	5	9	1	4	1174	ubiquitin specific peptidase 32 pseudogene 2 [Source:HGNC Symbol;Acc:HGNC:30751]	transcribed_unprocessed_pseudogene	17:18511262-18521252	-
ENSG00000241014	GPR199P	-4.41616	0.0468385	0.000162009	0.000950206	down	0	0	1	0	6	7	12	7	11	926	G protein-coupled receptor 199, pseudogene [Source:HGNC Symbol;Acc:HGNC:55170]	transcribed_unitary_pseudogene	1:34975699-34978706	-
ENSG00000216906		-4.42905	0.0464219	0.00118016	0.00523087	down	0	0	0	0	3	2	8	9	4	2176	multimerin 2 (MMRN2) pseudogene	processed_pseudogene	6:149904243-149906418	+
ENSG00000262766		-4.43132	0.046349	0.0064063	0.0216624	down	0	0	0	0	0	2	7	8	10	543	novel transcript	lncRNA	16:31118078-31118747	+
ENSG00000234814	SVIL2P	-4.45594	0.0455647	3.4066e-05	0.000246186	down	0	3	0	3	24	20	2	80	89	2676	supervillin family member 2, pseudogene [Source:HGNC Symbol;Acc:HGNC:44959]	transcribed_unprocessed_pseudogene	10:30655489-30717266	+
ENSG00000231764	DLX6-AS1	-4.46533	0.045269	0.00440956	0.0158904	down	0	0	0	0	9	4	8	0	6	15364	DLX6 antisense RNA 1 [Source:HGNC Symbol;Acc:HGNC:37151]	lncRNA	7:96955141-97014088	-
ENSG00000259498	TPM1-AS	-4.48444	0.0446734	0.000474924	0.00239311	down	0	1	0	0	3	3	9	14	17	3354	TPM1 antisense RNA [Source:HGNC Symbol;Acc:HGNC:53635]	lncRNA	15:63046034-63049387	-
ENSG00000260693		-4.48627	0.0446166	0.00135091	0.00587337	down	0	0	0	0	5	10	4	1	7	701	novel transcript	lncRNA	15:30540093-30545969	+
ENSG00000205041		-4.48809	0.0445606	0.000819687	0.00382443	down	0	0	0	0	2	5	7	3	11	1462	novel transcript, sense intronic to AKT2	lncRNA	19:40273489-40275479	-
ENSG00000285424		-4.52087	0.0435594	0.0057635	0.01989	down	0	0	0	0	3	18	2	2	1	3989	novel transcript	lncRNA	6:4304942-4583871	-
ENSG00000224825	RORB-AS1	-4.52607	0.0434027	0.00467065	0.0166876	down	0	0	0	0	5	0	3	9	12	1178	RORB antisense RNA 1 [Source:HGNC Symbol;Acc:HGNC:49803]	lncRNA	9:74485551-74499127	-
ENSG00000262211		-4.53411	0.0431614	0.00331594	0.0125486	down	0	0	0	0	1	1	7	14	5	797	novel transcript, antisense to IL6ST	lncRNA	5:55936143-55941727	+
ENSG00000242588		-4.5699	0.0421041	0.000188803	0.00108007	down	0	2	0	0	11	9	35	15	7	1552	novel transcript	lncRNA	7:128574751-128626473	+
ENSG00000279833		-4.57868	0.0418486	0.00397206	0.0145694	down	0	0	0	0	0	4	11	4	11	3671	novel transcript, antisense to CBX7	lncRNA	22:39133090-39136760	+
ENSG00000285599		-4.57953	0.0418239	0.00533563	0.0186607	down	0	0	0	0	3	0	5	15	6	682	Novel transcript, antisense to NRBP2	lncRNA	8:143838779-143840256	+
ENSG00000259544		-4.60532	0.041083	0.00285929	0.0110576	down	0	0	0	0	0	6	10	5	9	569	novel transcript, antisense to AKAP13	lncRNA	15:85726115-85727227	-
ENSG00000251126		-4.62057	0.040651	1.56587e-05	0.00012496	down	1	2	0	0	14	36	46	13	9	874	novel transcript, antisense to ANK2	lncRNA	4:112880298-112882330	-
ENSG00000279249		-4.64054	0.0400919	9.05002e-09	1.77306e-07	down	2	2	0	1	18	57	63	25	41	3340	novel transcript, antisense to CBLN1	lncRNA	16:49282021-49350504	+
ENSG00000188013	MEIS3P2	-4.64757	0.039897	0.000198571	0.00112749	down	0	0	0	0	5	5	6	4	11	1075	Meis homeobox 3 pseudogene 2 [Source:HGNC Symbol;Acc:HGNC:17638]	processed_pseudogene	17:20589293-20590367	+
ENSG00000236467	KCNMA1-AS1	-4.6503	0.0398218	0.00363626	0.0135424	down	0	0	0	0	0	4	4	12	11	772	KCNMA1 antisense RNA 1 [Source:HGNC Symbol;Acc:HGNC:51213]	lncRNA	10:76888044-76980624	+
ENSG00000257259	LINC02388	-4.65491	0.0396946	8.30371e-08	1.27115e-06	down	2	4	1	0	24	105	104	24	24	1254	long intergenic non-protein coding RNA 2388 [Source:HGNC Symbol;Acc:HGNC:53315]	lncRNA	12:58565959-58781747	-
ENSG00000249955		-4.74673	0.037247	0.0158413	0.0456349	down	0	0	1	0	18	0	1	0	40	1239	novel transcript	lncRNA	4:169981744-169994488	+
ENSG00000248206		-4.75919	0.0369268	0.000409307	0.00210671	down	0	0	0	0	8	6	2	12	4	2440	novel transcript	lncRNA	4:183987669-183996680	+
ENSG00000284966		-4.78175	0.0363537	9.45902e-05	0.000595687	down	0	0	0	0	5	7	6	9	6	5994	novel transcript, antisense to EFNB2	lncRNA	13:106491147-106521630	+
ENSG00000249532	MIR302CHG	-4.79185	0.0361002	2.59439e-05	0.000194526	down	0	0	0	1	8	13	12	11	11	640	miR-302/367 cluster host gene [Source:HGNC Symbol;Acc:HGNC:41070]	lncRNA	4:112646476-112650051	-
ENSG00000267904		-4.79385	0.0360503	1.18943e-05	9.90337e-05	down	1	1	0	0	11	18	25	19	18	546	novel transcript, sense intronic C19orf42	lncRNA	19:16639967-16640668	-
ENSG00000273837		-4.99818	0.0312894	0.0113923	0.0348044	down	0	0	0	0	0	0	7	14	20	454	novel transcript, sense intronic to AC018755.18	lncRNA	19:51639478-51639931	-
ENSG00000260139	CSPG4P13	-5.02294	0.0307571	0.000140289	0.000838946	down	0	0	0	0	3	4	18	6	9	4801	chondroitin sulfate proteoglycan 4 pseudogene 13 [Source:HGNC Symbol;Acc:HGNC:49195]	transcribed_unprocessed_pseudogene	15:77894684-77904674	+
ENSG00000223459	TCAF1P1	-5.0503	0.0301793	1.12508e-08	2.15674e-07	down	0	0	2	2	21	34	47	80	32	2233	TRPM8 channel associated factor 1 pseudogene 1 [Source:HGNC Symbol;Acc:HGNC:33604]	unprocessed_pseudogene	7:143598039-143604839	+
ENSG00000237372	UNQ6494	-5.06792	0.0298128	0.0154661	0.0447169	down	0	0	0	0	2	17	20	0	0	2163	uncharacterized LOC100129066 [Source:NCBI gene (formerly Entrezgene);Acc:100129066]	lncRNA	9:89639814-89719759	+
ENSG00000122548	KIAA0087	-5.17373	0.0277045	0.000216401	0.00121452	down	0	0	0	0	17	3	2	15	6	4283	KIAA0087 lncRNA [Source:HGNC Symbol;Acc:HGNC:22191]	lncRNA	7:26533121-26538788	-
ENSG00000256973		-5.25471	0.0261924	1.73829e-05	0.00013713	down	0	0	0	0	12	4	8	14	8	738	novel transcript	lncRNA	12:22460519-22463914	-
ENSG00000230746		-5.26073	0.0260833	0.00515507	0.0181302	down	0	0	0	0	2	7	36	1	0	863	novel transcript	lncRNA	7:145675679-145681369	-
ENSG00000236886		-5.29396	0.0254893	4.82156e-05	0.000334083	down	0	0	1	0	4	3	22	19	34	552	novel transcript, antisense to IGFBP5 and TNP1	lncRNA	2:216694464-216994079	+
ENSG00000260423	LINC02367	-5.42855	0.023219	0.000348641	0.00183335	down	0	0	0	0	18	11	10	11	0	1488	long intergenic non-protein coding RNA 2367 [Source:HGNC Symbol;Acc:HGNC:53290]	lncRNA	12:9347056-9400387	+
ENSG00000154874	CCDC144B	-5.4562	0.0227783	9.21187e-07	1.07087e-05	down	0	1	0	1	23	29	52	18	21	4310	coiled-coil domain containing 144B (pseudogene) [Source:HGNC Symbol;Acc:HGNC:26704]	transcribed_unprocessed_pseudogene	17:18537800-18625617	-
ENSG00000261054		-5.58264	0.020867	4.18898e-16	5.63435e-14	down	5	2	4	2	56	75	316	377	224	2562	novel transcript, antisense to SYNM	lncRNA	15:99128832-99131806	-
ENSG00000263065		-5.6853	0.0194337	6.06841e-14	4.61178e-12	down	0	3	3	1	35	55	178	153	180	550	novel transcript, antisense to MYH11	lncRNA	16:15741151-15741791	+
